# Supplementary material for: 2-Amino­anilinium picrate
Source: Acta Crystallogr Sect E Struct Rep Online. 2010 Nov 20;66(Pt 12):o3235. doi: 10.1107/S1600536810047057 (PMC3011732; doi:10.1107/S1600536810047057)
Supplement: Supplementary file 2 [file e-66-o3235-Isup2.hkl]

# 
# h,k,l, Fc-squared, Fo-squared, sigma(Fo-squared) and status flag 
# 
data_I
_shelx_title ' 100911dm in P2(1)/c' 
_shelx_refln_list_code          4 
_shelx_F_calc_maximum      178.12 
_exptl_crystal_F_000       696.00 
_reflns_d_resolution_high  0.7498 
 
loop_ 
 _symmetry_equiv_pos_as_xyz 
 'x, y, z' 
 '-x, y+1/2, -z+1/2' 
 '-x, -y, -z' 
 'x, -y-1/2, z-1/2' 
 
_cell_length_a    13.2938 
_cell_length_b     6.9959 
_cell_length_c    15.2967 
_cell_angle_alpha  90.000 
_cell_angle_beta   92.629 
_cell_angle_gamma  90.000 
 
_shelx_F_squared_multiplier     1.000 
 
loop_ 
 _refln_index_h 
 _refln_index_k 
 _refln_index_l 
 _refln_F_squared_calc 
 _refln_F_squared_meas 
 _refln_F_squared_sigma 
 _refln_observed_status 
   2   0   0     4153.10     4263.12    160.86 o 
   3   0   0     2614.97     2630.98    116.80 o 
   4   0   0       11.83        8.14      1.37 o 
   5   0   0     3038.54     3046.81    120.23 o 
   6   0   0     1389.65     1354.37     37.94 o 
   7   0   0       52.48       54.00      3.55 o 
   8   0   0        8.81       12.45      2.25 o 
   9   0   0      416.23      391.30     32.64 o 
  10   0   0      570.86      579.48     20.90 o 
  11   0   0        0.40        2.80      3.39 o 
  12   0   0      123.77      109.84     12.01 o 
  13   0   0       24.00       22.82      6.87 o 
  14   0   0       10.92        9.06      6.40 o 
  15   0   0        0.92        1.54      5.80 o 
  16   0   0      165.35      183.66     19.60 o 
  17   0   0      285.13      309.52     23.25 o 
   1   1   0     1776.96     1740.71     35.69 o 
   2   1   0     2431.68     2242.65     46.29 o 
   3   1   0     1076.42     1018.88     32.66 o 
   4   1   0      582.27      694.34     18.92 o 
   5   1   0       78.26       64.25      3.61 o 
   6   1   0     1419.89     1557.28     40.78 o 
   7   1   0        2.39        2.33      0.88 o 
   8   1   0       35.66       39.49      2.76 o 
   9   1   0       40.08       42.00      3.84 o 
  10   1   0      112.02      101.95      5.48 o 
  11   1   0      389.84      375.76     11.01 o 
  12   1   0        2.80        2.94      2.86 o 
  13   1   0       32.02       28.00      5.50 o 
  14   1   0      205.94      197.61     11.37 o 
  15   1   0       26.74       30.27      6.30 o 
  16   1   0        1.07       -0.24      4.30 o 
  17   1   0       16.70       22.04      7.24 o 
   0   2   0     1167.32     1214.94     11.33 o 
   1   2   0      172.47      111.40      2.73 o 
   2   2   0      251.04      201.54      3.39 o 
   3   2   0     4719.99     4454.07     68.27 o 
   4   2   0        0.08        1.74      0.97 o 
   5   2   0      108.80      122.29      4.28 o 
   6   2   0     1677.21     1745.68     45.12 o 
   7   2   0        0.04        1.17      1.27 o 
   8   2   0        4.51        4.13      1.53 o 
   9   2   0      187.50      178.39      6.43 o 
  10   2   0      169.77      159.53      6.97 o 
  11   2   0      262.72      259.99      9.69 o 
  12   2   0       56.34       57.94      5.37 o 
  13   2   0        7.12        5.93      3.34 o 
  14   2   0        4.19        5.84      4.26 o 
  15   2   0        6.57       14.39      5.60 o 
  16   2   0        2.52        1.46      4.93 o 
  17   2   0        0.04       -1.44      5.62 o 
   1   3   0      812.60      794.42      7.98 o 
   2   3   0     1490.37     1419.31     11.33 o 
   3   3   0      527.78      490.80      6.26 o 
   4   3   0       12.43       15.66      1.44 o 
   5   3   0      194.35      211.33      4.60 o 
   6   3   0      755.82      835.13     22.88 o 
   7   3   0      382.44      352.44      9.18 o 
   8   3   0      288.25      283.11      8.06 o 
   9   3   0      141.51      132.19      6.02 o 
  10   3   0       78.85       80.10      5.70 o 
  11   3   0      265.94      267.48     10.28 o 
  12   3   0       37.07       38.63      4.91 o 
  13   3   0       27.37       23.56      4.45 o 
  14   3   0        3.42        2.28      4.02 o 
  15   3   0        0.47       -2.53      4.41 o 
  16   3   0       17.25       20.37      7.15 o 
   0   4   0     7176.00     7355.85     65.23 o 
   1   4   0       33.35       36.21      2.52 o 
   2   4   0       12.13       18.47      1.89 o 
   3   4   0        0.76        1.45      0.93 o 
   4   4   0       93.82       70.41      3.07 o 
   5   4   0      100.08      111.87      4.91 o 
   6   4   0       54.60       58.83      4.22 o 
   7   4   0        8.73        8.45      2.14 o 
   8   4   0       47.70       47.81      4.41 o 
   9   4   0        8.35        6.79      2.51 o 
  10   4   0      227.47      228.24     10.11 o 
  11   4   0       74.38       76.49      7.00 o 
  12   4   0       33.51       33.40      4.98 o 
  13   4   0       55.91       64.85      6.65 o 
  14   4   0       40.88       40.61      6.11 o 
  15   4   0        1.06       -1.09      4.58 o 
  16   4   0       62.92       72.01     14.72 o 
   1   5   0        3.74        5.76      1.37 o 
   2   5   0        1.97        3.31      1.15 o 
   3   5   0        0.23        1.84      1.37 o 
   4   5   0       12.65       15.48      2.52 o 
   5   5   0       46.79       53.21      4.36 o 
   6   5   0       39.46       37.58      3.98 o 
   7   5   0       40.26       43.42      4.38 o 
   8   5   0       58.52       60.76      5.34 o 
   9   5   0       25.74       17.74      3.67 o 
  10   5   0      704.34      719.92     21.52 o 
  11   5   0        0.00        0.82      2.96 o 
  12   5   0       70.32       74.85      7.14 o 
  13   5   0        1.93        0.25      3.56 o 
  14   5   0        2.76        3.36      4.33 o 
   0   6   0      193.84      200.32      8.49 o 
   1   6   0        0.04       -0.04      1.31 o 
   2   6   0       13.61       15.07      2.66 o 
   3   6   0       28.31       35.55      3.89 o 
   4   6   0       27.78       34.83      4.08 o 
   5   6   0        0.00        0.51      2.01 o 
   6   6   0       45.42       52.85      5.11 o 
   7   6   0      164.92      147.39      7.69 o 
   8   6   0      217.68      220.94      9.39 o 
   9   6   0        7.20        9.09      3.91 o 
  10   6   0      222.82      226.34     10.57 o 
  11   6   0       17.69       17.68      4.69 o 
  12   6   0        4.77        5.76      4.25 o 
  13   6   0        0.39       -0.79      4.34 o 
   1   7   0       58.44       60.24      7.18 o 
   2   7   0       27.45       23.98      5.41 o 
   3   7   0        0.02        0.68      3.00 o 
   4   7   0      104.50       95.91      8.42 o 
   5   7   0        3.71        4.73      4.29 o 
   6   7   0       42.20       35.91      7.22 o 
   7   7   0        0.16        1.76      4.15 o 
   8   7   0        6.42        3.77      4.15 o 
   9   7   0        1.44        1.25      4.06 o 
  10   7   0       25.38       32.23      7.22 o 
  11   7   0        0.23       -3.37      5.18 o 
   0   8   0        2.56        1.44      5.45 o 
   1   8   0        1.65        0.72      4.39 o 
   2   8   0       58.66       70.61      8.18 o 
   3   8   0       25.45       30.34      6.21 o 
   4   8   0       14.04       11.52      5.02 o 
   5   8   0        1.08       -0.55      4.06 o 
   6   8   0        9.00        6.88      5.75 o 
   7   8   0       18.93       12.35      6.33 o 
   8   8   0        0.94       -2.04      5.58 o 
   9   8   0        7.98       10.62      8.51 o 
   2   9   0        5.99        3.45     11.68 o 
   3   9   0        4.49        5.08     11.45 o 
   4   9   0        0.06       -1.31      7.83 o 
 -17   1   1       37.52       59.32      9.37 o 
 -16   1   1        9.77       19.14      6.20 o 
 -15   1   1        3.42        8.85      4.71 o 
 -14   1   1        9.16        8.02      4.56 o 
 -13   1   1      223.62      207.55     10.93 o 
 -12   1   1     1311.60     1254.69     34.26 o 
 -11   1   1       21.33       13.84      3.05 o 
 -10   1   1      339.11      302.73     16.36 o 
  -9   1   1       22.57       23.13      2.82 o 
  -8   1   1       13.15        9.28      1.61 o 
  -7   1   1      571.88      666.20     18.62 o 
  -6   1   1      255.66      240.36      4.33 o 
  -5   1   1      223.86      206.09      3.73 o 
  -4   1   1       95.59       99.53      4.09 o 
  -3   1   1        1.27        1.21      0.66 o 
  -2   1   1      870.90      941.98     16.31 o 
  -1   1   1       41.17       26.96      1.04 o 
   0   1   1     3766.53     3668.00     40.27 o 
   1   1   1     3726.17     3488.41     83.88 o 
   2   1   1      865.52      838.49     22.16 o 
   3   1   1     4607.61     4593.81    129.94 o 
   4   1   1      457.64      466.50     16.14 o 
   5   1   1     1588.39     1540.69     36.50 o 
   6   1   1     1066.38     1264.07     31.11 o 
   7   1   1      673.92      776.20     20.78 o 
   8   1   1      179.50      179.64      5.95 o 
   9   1   1      226.98      203.84      7.22 o 
  10   1   1       54.37       53.48      4.31 o 
  11   1   1       51.66       61.03      5.45 o 
  12   1   1      170.22      152.96      9.16 o 
  13   1   1        9.79       13.22      4.25 o 
  14   1   1        1.06        2.69      3.83 o 
  15   1   1        4.58        7.24      4.41 o 
  16   1   1        1.57        2.88      4.82 o 
  17   1   1       10.67       19.52      6.94 o 
 -17   2   1        4.41        6.91      6.02 o 
 -16   2   1       25.21       18.62      6.40 o 
 -15   2   1        4.42        6.19      4.83 o 
 -14   2   1       27.38       39.04      6.83 o 
 -13   2   1       95.67       94.21      7.61 o 
 -12   2   1       69.40       67.03      5.63 o 
 -11   2   1     1002.60      982.19     26.52 o 
 -10   2   1     1000.77      952.46     25.63 o 
  -9   2   1        0.40        1.14      1.37 o 
  -8   2   1       19.00       23.68      2.98 o 
  -7   2   1      213.63      217.39      6.33 o 
  -6   2   1      173.16      182.98      5.37 o 
  -5   2   1      165.01      152.01      5.62 o 
  -4   2   1       95.18       83.84      2.22 o 
  -3   2   1      313.06      323.43      4.27 o 
  -2   2   1        3.44        4.73      0.82 o 
  -1   2   1    31726.59    28283.38    630.37 o 
   0   2   1    19760.09    18261.78    206.75 o 
   1   2   1    22117.34    20150.20    482.30 o 
   2   2   1     7864.55     7718.33    158.55 o 
   3   2   1        0.51        0.03      0.65 o 
   4   2   1      921.39      919.38     26.78 o 
   5   2   1      577.96      617.27     20.35 o 
   6   2   1      271.79      296.02     10.77 o 
   7   2   1      545.43      597.77     14.47 o 
   8   2   1       46.04       57.62      4.05 o 
   9   2   1       14.41       18.00      2.78 o 
  10   2   1       11.52       12.00      2.46 o 
  11   2   1       15.38       14.33      3.09 o 
  12   2   1       14.24       12.81      3.25 o 
  13   2   1       79.01       86.26      7.46 o 
  14   2   1        0.00       -2.13      3.50 o 
  15   2   1       53.92       57.80      8.40 o 
  16   2   1      158.27      202.69     14.08 o 
  17   2   1        7.43       23.15      7.46 o 
 -16   3   1        3.24        6.08      5.95 o 
 -15   3   1       11.71       16.78      5.91 o 
 -14   3   1        5.27        7.36      4.13 o 
 -13   3   1      109.89      106.35      7.38 o 
 -12   3   1      213.74      211.42      8.76 o 
 -11   3   1      297.66      298.79     11.70 o 
 -10   3   1       52.92       49.59      4.66 o 
  -9   3   1      416.76      383.77     10.87 o 
  -8   3   1      163.06      174.94      7.43 o 
  -7   3   1       34.06       42.92      3.53 o 
  -6   3   1        0.95        0.76      1.16 o 
  -5   3   1      259.84      267.11      5.93 o 
  -4   3   1      300.67      305.79      5.00 o 
  -3   3   1        1.55        1.28      0.72 o 
  -2   3   1      282.36      261.62      4.69 o 
  -1   3   1     2479.75     2339.56     15.83 o 
   0   3   1       49.46       48.14      2.26 o 
   1   3   1      183.49      183.57      4.24 o 
   2   3   1       48.32       57.73      2.42 o 
   3   3   1       31.43       25.33      1.79 o 
   4   3   1      276.81      270.21      4.51 o 
   5   3   1       29.60       32.91      2.34 o 
   6   3   1     1589.13     1642.55     42.08 o 
   7   3   1       26.56       32.22      3.25 o 
   8   3   1        1.92        1.69      1.38 o 
   9   3   1       57.78       64.02      4.85 o 
  10   3   1      191.18      196.48      7.62 o 
  11   3   1      132.75      114.11      8.10 o 
  12   3   1       46.89       52.34      5.53 o 
  13   3   1      115.75      125.31      8.93 o 
  14   3   1       22.76       21.81      5.35 o 
  15   3   1        1.40        3.71      4.58 o 
  16   3   1        6.67        7.45      6.25 o 
 -16   4   1        6.74       14.12      7.82 o 
 -15   4   1       16.67       16.03      5.66 o 
 -14   4   1        2.38        3.13      3.64 o 
 -13   4   1        1.03        4.23      3.56 o 
 -12   4   1        0.20       -0.66      2.85 o 
 -11   4   1      347.48      326.83     12.59 o 
 -10   4   1        0.01        1.63      2.35 o 
  -9   4   1       93.57       88.39      5.91 o 
  -8   4   1      151.18      144.15      8.00 o 
  -7   4   1      390.76      396.34     11.32 o 
  -6   4   1       40.60       37.61      3.50 o 
  -5   4   1       35.32       32.57      3.21 o 
  -4   4   1      306.06      316.56      5.95 o 
  -3   4   1       17.14       15.70      1.73 o 
  -2   4   1      117.87      101.36      3.51 o 
  -1   4   1      321.19      307.87      5.89 o 
   0   4   1     1110.16     1145.53     11.18 o 
   1   4   1       13.16       15.20      1.87 o 
   2   4   1      183.37      193.57      4.72 o 
   3   4   1        0.46        1.22      0.95 o 
   4   4   1        8.01        8.15      1.58 o 
   5   4   1      542.54      541.75     10.45 o 
   6   4   1       60.37       62.40      4.39 o 
   7   4   1      203.48      202.49      7.12 o 
   8   4   1       16.94       20.01      3.20 o 
   9   4   1      479.05      490.20     21.62 o 
  10   4   1      207.01      204.59     10.94 o 
  11   4   1       16.87       14.55      3.68 o 
  12   4   1       12.23        8.95      3.62 o 
  13   4   1        4.46        3.15      3.73 o 
  14   4   1        0.15        1.54      3.73 o 
  15   4   1        3.44        5.55      5.19 o 
 -14   5   1        2.30        5.55      4.57 o 
 -13   5   1        1.17        1.52      4.03 o 
 -12   5   1       18.75       20.89      4.56 o 
 -11   5   1       38.38       49.43      5.87 o 
 -10   5   1       23.80       23.77      4.34 o 
  -9   5   1        1.83        1.52      2.61 o 
  -8   5   1        2.72        4.61      2.66 o 
  -7   5   1      219.43      201.87      7.73 o 
  -6   5   1        4.09        3.68      2.04 o 
  -5   5   1       90.22       81.56      5.12 o 
  -4   5   1       61.79       66.07      4.53 o 
  -3   5   1      111.10      118.37      4.25 o 
  -2   5   1       55.33       58.51      3.41 o 
  -1   5   1       12.95       12.44      1.86 o 
   0   5   1      686.98      786.23     11.18 o 
   1   5   1       50.55       55.29      3.57 o 
   2   5   1        1.02        3.72      1.24 o 
   3   5   1      292.82      259.47      6.75 o 
   4   5   1       70.37       66.33      4.57 o 
   5   5   1        2.19        1.30      1.50 o 
   6   5   1      125.22      128.45      6.18 o 
   7   5   1       27.26       27.70      3.75 o 
   8   5   1        0.15        0.64      2.16 o 
   9   5   1       47.50       51.54      5.26 o 
  10   5   1       24.36       25.00      4.50 o 
  11   5   1        0.88        2.57      3.20 o 
  12   5   1       30.07       41.34      5.79 o 
  13   5   1        4.22        2.89      3.87 o 
  14   5   1        2.68        3.00      4.41 o 
 -13   6   1       13.00       17.27      6.53 o 
 -12   6   1       14.48       13.28      5.29 o 
 -11   6   1       30.85       30.36      5.84 o 
 -10   6   1       10.47        9.49      4.07 o 
  -9   6   1        0.15        1.71      3.21 o 
  -8   6   1        8.50       10.64      3.79 o 
  -7   6   1        0.31        0.04      2.39 o 
  -6   6   1       11.15       16.77      3.45 o 
  -5   6   1       52.15       63.18      5.59 o 
  -4   6   1       56.98       62.20      5.39 o 
  -3   6   1       12.97        8.30      2.50 o 
  -2   6   1       94.44      103.90      5.89 o 
  -1   6   1       83.24       67.39      4.07 o 
   0   6   1       48.54       52.01      3.70 o 
   1   6   1      305.10      305.53      7.36 o 
   2   6   1       45.00       42.57      3.75 o 
   3   6   1       15.12       12.37      2.64 o 
   4   6   1        9.56       10.99      2.60 o 
   5   6   1        0.97        1.19      1.95 o 
   6   6   1        0.19        2.07      2.18 o 
   7   6   1       25.70       28.04      4.38 o 
   8   6   1        1.10        4.40      2.86 o 
   9   6   1       11.20       11.20      3.82 o 
  10   6   1        2.66        3.69      3.46 o 
  11   6   1      160.86      158.77      9.46 o 
  12   6   1       56.02       62.92      7.25 o 
  13   6   1       11.95       15.02      5.53 o 
 -11   7   1       20.85       25.09      7.18 o 
 -10   7   1       62.99       75.19      9.51 o 
  -9   7   1       75.12       80.91      9.15 o 
  -8   7   1        0.54        0.16      3.31 o 
  -7   7   1        0.42        3.20      3.40 o 
  -6   7   1        0.11       -1.32      3.03 o 
  -5   7   1        3.00        2.89      3.39 o 
  -4   7   1       14.48       16.24      4.05 o 
  -3   7   1        0.24       -0.38      2.81 o 
  -2   7   1       21.36       21.31      4.25 o 
  -1   7   1       73.19       82.15      5.94 o 
   0   7   1        4.68        6.47      2.98 o 
   1   7   1        1.07       -2.02      2.16 o 
   2   7   1        4.00        4.51      3.02 o 
   3   7   1       29.71       36.07      5.08 o 
   4   7   1        0.34        1.42      2.80 o 
   5   7   1       13.55       15.71      4.12 o 
   6   7   1       32.91       44.45      5.95 o 
   7   7   1        1.51       -0.68      3.17 o 
   8   7   1       38.94       44.58      7.09 o 
   9   7   1       69.32       86.48      9.67 o 
  10   7   1       34.00       42.14      8.70 o 
  11   7   1       63.76       64.61      9.68 o 
  -9   8   1       38.04       58.17     13.62 o 
  -8   8   1        5.57        7.43      7.02 o 
  -7   8   1       26.74       31.71      7.91 o 
  -6   8   1        7.12        5.13      5.52 o 
  -5   8   1        6.88        5.63      4.94 o 
  -4   8   1        9.82        9.77      5.42 o 
  -3   8   1       14.58       21.50      6.65 o 
  -2   8   1       38.66       42.74      8.01 o 
  -1   8   1        2.07        4.83      6.36 o 
   0   8   1       17.69       14.43      7.00 o 
   1   8   1       11.87       15.65      9.99 o 
   2   8   1        5.57        1.95      5.54 o 
   3   8   1        3.24        4.67      4.74 o 
   4   8   1        0.01        0.56      4.48 o 
   5   8   1        1.43        0.79      4.73 o 
   6   8   1       25.58       25.23      8.12 o 
   7   8   1        7.83        8.49      5.25 o 
   8   8   1       43.09       41.79      8.29 o 
   9   8   1      105.80      126.34     16.93 o 
  -4   9   1        1.13        2.19      7.93 o 
  -3   9   1       27.93       30.50     10.29 o 
  -2   9   1        8.01        1.72      7.39 o 
  -1   9   1        2.19       -2.10      8.59 o 
   0   9   1       12.16       13.20     10.98 o 
   1   9   1        2.47       -0.47     10.34 o 
   2   9   1        2.50        0.18     11.16 o 
   3   9   1       23.56       25.41     14.60 o 
   4   9   1        0.06       -1.41      7.77 o 
 -17   0   2       34.46       48.26     12.82 o 
 -16   0   2       48.84       53.35     12.10 o 
 -15   0   2       30.15       21.62      8.30 o 
 -14   0   2      194.46      175.02     15.82 o 
 -13   0   2        2.49       -2.90      4.00 o 
 -12   0   2      240.88      296.30     17.18 o 
 -11   0   2     5248.23     5479.56     81.72 o 
 -10   0   2       70.34       74.10      6.56 o 
  -9   0   2      828.17      752.80     25.22 o 
  -8   0   2      418.37      498.76     15.89 o 
  -7   0   2       21.88       19.94      2.63 o 
  -6   0   2     2889.68     2842.18    108.60 o 
  -5   0   2      735.92      828.85     32.60 o 
  -4   0   2       11.67       13.32      1.68 o 
  -3   0   2     6443.97     6521.13    191.39 o 
  -2   0   2     1354.98     1458.95     25.06 o 
  -1   0   2     8422.96     8311.29    284.59 o 
   0   0   2     2006.65     2121.37     23.31 o 
   1   0   2      277.69      298.65      8.79 o 
   2   0   2     6419.71     6971.63    127.71 o 
   3   0   2     2615.89     2460.51     52.86 o 
   4   0   2     1902.40     2203.52     62.21 o 
   5   0   2     1018.43     1004.19     28.46 o 
   6   0   2     7251.59     7698.16    326.38 o 
   7   0   2      486.34      494.52     19.80 o 
   8   0   2       15.28       12.03      2.33 o 
   9   0   2      335.46      330.45     20.61 o 
  10   0   2       72.61       70.58      6.28 o 
  11   0   2       59.75       55.56      8.62 o 
  12   0   2      317.72      308.32     21.99 o 
  13   0   2        9.52        7.70      5.48 o 
  14   0   2      122.13      125.85     14.52 o 
  15   0   2       22.73       54.57     11.33 o 
  16   0   2        0.71       -1.88      5.57 o 
  17   0   2        3.92        4.74      8.61 o 
 -17   1   2        0.70        5.87      5.77 o 
 -16   1   2       33.59       46.15      8.12 o 
 -15   1   2       43.54       54.66      7.93 o 
 -14   1   2       68.95       55.71      7.64 o 
 -13   1   2       28.47       33.12      5.88 o 
 -12   1   2      577.89      550.86     14.09 o 
 -11   1   2      357.29      331.14     11.21 o 
 -10   1   2       79.16       79.57      4.90 o 
  -9   1   2       81.20       81.78      4.04 o 
  -8   1   2      105.06      103.83      3.73 o 
  -7   1   2      209.32      249.84      5.54 o 
  -6   1   2     1542.50     1755.99     35.48 o 
  -5   1   2      184.43      186.09      6.37 o 
  -4   1   2        6.77        5.02      0.86 o 
  -3   1   2      714.46      820.51     19.99 o 
  -2   1   2     9028.11     8715.20    168.44 o 
  -1   1   2      363.08      405.89     12.73 o 
   0   1   2        0.02        0.64      0.57 o 
   1   1   2     1059.03     1170.26     18.47 o 
   2   1   2     1168.01     1338.59     40.37 o 
   3   1   2     3970.83     3978.77    100.26 o 
   4   1   2     2002.99     1893.02     57.98 o 
   5   1   2       78.34       59.81      2.19 o 
   6   1   2     1608.11     1644.14     39.92 o 
   7   1   2     1161.44     1297.80     34.40 o 
   8   1   2       51.44       50.88      3.04 o 
   9   1   2      236.48      227.52      8.15 o 
  10   1   2      238.07      218.33     10.04 o 
  11   1   2       72.37       85.04      6.21 o 
  12   1   2      165.03      172.11      9.74 o 
  13   1   2       16.58       21.32      4.86 o 
  14   1   2       20.79       18.59      5.03 o 
  15   1   2       37.17       44.38      7.44 o 
  16   1   2        2.75        3.20      4.73 o 
  17   1   2       70.77      105.40     11.98 o 
 -17   2   2       32.89       39.28      8.51 o 
 -16   2   2       17.35       19.25      6.65 o 
 -15   2   2        0.35        0.39      4.15 o 
 -14   2   2       35.31       44.12      7.27 o 
 -13   2   2        3.96        8.22      3.50 o 
 -12   2   2       92.33       81.73      6.07 o 
 -11   2   2       40.92       39.83      4.24 o 
 -10   2   2       79.60       72.44      5.05 o 
  -9   2   2       69.60       72.81      5.20 o 
  -8   2   2      293.27      280.18     10.75 o 
  -7   2   2       34.41       38.74      2.63 o 
  -6   2   2     1135.68     1161.24     29.47 o 
  -5   2   2      705.12      769.02     25.34 o 
  -4   2   2     1326.51     1359.35     27.61 o 
  -3   2   2     1146.90     1130.79     23.27 o 
  -2   2   2        5.25        6.56      0.94 o 
  -1   2   2     3005.21     3010.33     39.93 o 
   0   2   2    12672.69    11587.60    136.17 o 
   1   2   2     6432.78     6076.73     60.83 o 
   2   2   2      629.44      727.21     14.97 o 
   3   2   2     1299.24     1469.04     44.66 o 
   4   2   2      841.32      847.83     20.05 o 
   5   2   2      328.90      356.03      8.35 o 
   6   2   2       29.87       28.77      2.78 o 
   7   2   2      199.73      206.46      6.25 o 
   8   2   2       75.93       69.36      4.40 o 
   9   2   2      467.83      474.51     14.99 o 
  10   2   2       21.07       23.04      3.28 o 
  11   2   2       51.01       53.88      4.96 o 
  12   2   2       19.69       25.98      4.10 o 
  13   2   2       25.67       31.97      5.27 o 
  14   2   2       42.20       36.00      6.74 o 
  15   2   2        0.03        1.88      4.54 o 
  16   2   2       17.52       21.13      6.97 o 
  17   2   2       32.57       45.36      8.97 o 
 -16   3   2        3.43        5.43      5.75 o 
 -15   3   2       29.81       29.82      6.10 o 
 -14   3   2        9.12       12.92      4.45 o 
 -13   3   2       20.73       25.13      4.45 o 
 -12   3   2      332.33      310.48     10.37 o 
 -11   3   2      337.98      338.58     12.15 o 
 -10   3   2      285.80      287.48      9.06 o 
  -9   3   2       16.72       18.32      2.94 o 
  -8   3   2       31.08       28.64      3.28 o 
  -7   3   2        0.47        1.75      1.30 o 
  -6   3   2       39.87       38.95      3.24 o 
  -5   3   2       15.21       17.57      1.61 o 
  -4   3   2       25.38       26.69      1.90 o 
  -3   3   2       31.25       34.93      2.05 o 
  -2   3   2      235.83      235.54      4.59 o 
  -1   3   2     3000.12     2988.72     41.29 o 
   0   3   2      478.31      480.83      6.36 o 
   1   3   2      385.01      349.96      5.81 o 
   2   3   2     1497.08     1474.26     17.87 o 
   3   3   2      128.11      127.45      3.37 o 
   4   3   2      419.97      435.95     12.14 o 
   5   3   2       20.86       12.29      1.65 o 
   6   3   2        0.56        0.78      1.14 o 
   7   3   2      507.79      550.76     20.17 o 
   8   3   2        4.73        3.51      1.63 o 
   9   3   2       75.55       71.97      5.17 o 
  10   3   2      547.47      525.94     14.25 o 
  11   3   2      356.49      348.71     10.63 o 
  12   3   2       99.80       90.58      6.77 o 
  13   3   2       51.93       44.32      5.59 o 
  14   3   2       29.57       27.74      5.55 o 
  15   3   2        8.84       13.14      5.60 o 
  16   3   2        0.20        3.26      5.77 o 
 -15   4   2       15.88       14.65      5.56 o 
 -14   4   2       13.36       14.71      4.38 o 
 -13   4   2       18.58       20.02      4.41 o 
 -12   4   2       24.94       26.28      4.59 o 
 -11   4   2      371.65      382.19     14.75 o 
 -10   4   2        5.77        7.24      2.82 o 
  -9   4   2        9.45        9.33      2.64 o 
  -8   4   2       27.55       32.10      3.65 o 
  -7   4   2      193.83      201.25     14.38 o 
  -6   4   2       97.84       94.29      6.31 o 
  -5   4   2      246.63      243.73      7.30 o 
  -4   4   2      108.52      111.15      3.70 o 
  -3   4   2      233.78      210.48      4.97 o 
  -2   4   2      299.09      277.25      5.80 o 
  -1   4   2     1053.75     1009.44     14.19 o 
   0   4   2     1704.72     1743.38     23.64 o 
   1   4   2      870.99      898.41     10.47 o 
   2   4   2      918.17      863.08     12.21 o 
   3   4   2      528.15      512.59      8.90 o 
   4   4   2     1017.39      981.95     13.82 o 
   5   4   2       34.20       29.24      3.07 o 
   6   4   2       13.31       15.95      2.57 o 
   7   4   2      166.16      142.50      6.06 o 
   8   4   2      281.95      288.93      9.45 o 
   9   4   2       55.32       48.97      4.80 o 
  10   4   2       35.41       40.02      4.81 o 
  11   4   2        7.43        8.10      3.23 o 
  12   4   2        4.82        7.52      3.44 o 
  13   4   2      102.37      106.97      8.09 o 
  14   4   2       37.69       35.01      6.47 o 
  15   4   2        2.50        3.00      4.75 o 
 -14   5   2        0.34       -0.12      4.44 o 
 -13   5   2        0.56       -0.27      3.45 o 
 -12   5   2       39.50       42.48      5.69 o 
 -11   5   2       27.31       32.82      5.61 o 
 -10   5   2        6.52        5.09      3.18 o 
  -9   5   2        8.83        8.95      3.20 o 
  -8   5   2       20.47       27.09      3.95 o 
  -7   5   2        2.31        2.90      2.13 o 
  -6   5   2        0.83        2.35      1.74 o 
  -5   5   2       30.12       35.36      3.66 o 
  -4   5   2      120.85      116.31      5.32 o 
  -3   5   2        2.42        2.22      1.27 o 
  -2   5   2       42.17       41.39      3.21 o 
  -1   5   2      443.29      417.80      7.70 o 
   0   5   2       89.55       81.92      3.70 o 
   1   5   2      167.55      162.31      4.89 o 
   2   5   2      171.05      159.55      5.32 o 
   3   5   2        8.65        7.70      1.73 o 
   4   5   2       52.40       43.96      3.92 o 
   5   5   2       49.56       47.65      4.19 o 
   6   5   2        2.96        5.19      1.99 o 
   7   5   2      123.27      117.95      6.40 o 
   8   5   2      192.35      194.00      8.08 o 
   9   5   2      210.27      215.16      8.86 o 
  10   5   2       46.89       50.75      5.72 o 
  11   5   2      174.98      166.03      9.00 o 
  12   5   2        0.30       -1.65      3.12 o 
  13   5   2       87.16      109.83      8.65 o 
  14   5   2        0.59        1.45      4.69 o 
 -13   6   2        0.49        1.60      5.62 o 
 -12   6   2        1.79        1.34      4.64 o 
 -11   6   2       36.01       40.11      8.12 o 
 -10   6   2       32.30       33.53      5.68 o 
  -9   6   2       10.20        8.25      3.94 o 
  -8   6   2       14.15       18.15      4.20 o 
  -7   6   2       40.86       53.02      6.02 o 
  -6   6   2       11.40       16.21      3.59 o 
  -5   6   2       11.03       10.41      3.21 o 
  -4   6   2       82.95       79.14      7.12 o 
  -3   6   2       67.91       62.78      5.52 o 
  -2   6   2       55.65       57.38      4.56 o 
  -1   6   2      298.77      273.47      7.63 o 
   0   6   2      284.92      269.29      8.13 o 
   1   6   2      130.36      132.30      5.42 o 
   2   6   2      225.60      229.21      7.90 o 
   3   6   2      142.00      143.03      7.98 o 
   4   6   2        0.40        1.31      2.07 o 
   5   6   2       13.57       15.68      3.55 o 
   6   6   2        2.55        3.40      2.84 o 
   7   6   2      103.69      104.14      7.75 o 
   8   6   2      161.03      160.33      9.29 o 
   9   6   2       71.40       67.83      7.36 o 
  10   6   2       62.63       55.15      7.00 o 
  11   6   2        0.75       -0.01      3.82 o 
  12   6   2        5.70        2.33      4.38 o 
  13   6   2        0.37        0.11      5.73 o 
 -11   7   2        9.90       13.58      6.17 o 
 -10   7   2        9.56       11.36      6.44 o 
  -9   7   2       57.43       49.75      8.73 o 
  -8   7   2        0.13        0.64      3.64 o 
  -7   7   2        2.64        2.51      3.72 o 
  -6   7   2       18.60       19.01      5.09 o 
  -5   7   2       37.02       32.74      6.00 o 
  -4   7   2       45.39       38.48      6.05 o 
  -3   7   2        1.98        3.44      3.24 o 
  -2   7   2       39.09       42.26      5.32 o 
  -1   7   2       60.07       68.32      5.70 o 
   0   7   2       13.24       16.89      3.77 o 
   1   7   2       25.98       20.78      3.75 o 
   2   7   2       62.43       60.44      6.83 o 
   3   7   2        4.58        5.95      3.30 o 
   4   7   2        9.62        6.27      3.33 o 
   5   7   2        0.01        1.52      3.17 o 
   6   7   2       62.44       64.60      7.01 o 
   7   7   2       36.51       28.07      5.27 o 
   8   7   2       13.23       15.96      4.69 o 
   9   7   2        8.96        3.65      3.99 o 
  10   7   2        1.77        2.62      4.24 o 
  11   7   2        6.85        4.53      5.21 o 
  -9   8   2        7.67        4.26     10.46 o 
  -8   8   2        1.35        2.53      6.20 o 
  -7   8   2        8.51        4.09      7.12 o 
  -6   8   2        0.79       -0.91      5.48 o 
  -5   8   2       13.22       16.12      7.93 o 
  -4   8   2        3.41        2.34      5.62 o 
  -3   8   2       23.85       25.45      7.99 o 
  -2   8   2        9.19        3.98      9.78 o 
  -1   8   2        0.21        2.43      5.71 o 
   0   8   2      109.63      119.40     20.04 o 
   1   8   2        6.69        8.98      6.44 o 
   2   8   2       11.12        8.31      5.04 o 
   3   8   2        9.88       14.11      5.74 o 
   4   8   2       11.73       16.41      5.95 o 
   5   8   2        3.17        6.48      5.22 o 
   6   8   2        0.00       -2.15      4.54 o 
   7   8   2        5.23       -1.58      5.45 o 
   8   8   2        0.69       -0.03      5.77 o 
  -4   9   2        0.30       -0.97      6.17 o 
  -3   9   2        0.82       -2.81      7.21 o 
  -2   9   2        0.92        5.35      7.88 o 
  -1   9   2       14.28       24.01     13.08 o 
   0   9   2        2.31        3.68      9.64 o 
   1   9   2        0.78        4.21     10.69 o 
   2   9   2       19.44       22.64      9.56 o 
   3   9   2        5.04        2.03      7.71 o 
   4   9   2        0.32        4.80      6.49 o 
 -17   1   3       17.73       38.98      8.75 o 
 -16   1   3       80.81       99.98     10.63 o 
 -15   1   3        7.64       11.23      4.84 o 
 -14   1   3       34.55       39.09      6.68 o 
 -13   1   3        0.13       -0.57      3.14 o 
 -12   1   3       10.71       13.23      3.68 o 
 -11   1   3     2086.70     2081.66     57.35 o 
 -10   1   3       82.59       75.79      4.88 o 
  -9   1   3       58.77       56.13      3.53 o 
  -8   1   3      239.72      237.66      5.20 o 
  -7   1   3        7.84        9.13      1.42 o 
  -6   1   3      629.92      717.53     20.15 o 
  -5   1   3       23.67       18.85      1.54 o 
  -4   1   3      467.65      522.50     14.72 o 
  -3   1   3      359.18      337.21      6.85 o 
  -2   1   3     2771.00     2989.33     89.94 o 
  -1   1   3      370.27      350.22     10.84 o 
   0   1   3     1771.47     1740.16     45.77 o 
   1   1   3     7887.93     8204.19    155.02 o 
   2   1   3      197.12      225.33      5.51 o 
   3   1   3      384.52      383.45     10.10 o 
   4   1   3      315.32      328.26      9.55 o 
   5   1   3      164.58      206.94      6.24 o 
   6   1   3     1145.90     1307.30     30.49 o 
   7   1   3     1574.45     1673.78     41.41 o 
   8   1   3      610.86      608.93     16.89 o 
   9   1   3        9.63       13.20      2.37 o 
  10   1   3      396.24      356.16     11.42 o 
  11   1   3      521.60      480.63     12.68 o 
  12   1   3        3.74        1.98      3.20 o 
  13   1   3      111.71       96.82      8.85 o 
  14   1   3       24.56       24.52      5.67 o 
  15   1   3       25.84       34.14      7.04 o 
  16   1   3       25.21       45.67      8.13 o 
  17   1   3       68.07       76.58     10.62 o 
 -17   2   3        4.50        6.44      6.27 o 
 -16   2   3        9.88        9.01      5.69 o 
 -15   2   3       24.41       24.05      6.41 o 
 -14   2   3      199.18      178.85     11.64 o 
 -13   2   3        3.07        4.19      3.15 o 
 -12   2   3      415.67      413.47     11.37 o 
 -11   2   3      407.71      369.15     19.15 o 
 -10   2   3      353.81      333.92     11.93 o 
  -9   2   3      327.53      302.76     11.39 o 
  -8   2   3       35.07       33.44      3.35 o 
  -7   2   3     2519.41     2607.99     85.78 o 
  -6   2   3     1987.11     2117.29     69.88 o 
  -5   2   3      448.93      467.45     17.35 o 
  -4   2   3     2033.23     2267.94     70.34 o 
  -3   2   3       24.58       25.30      1.63 o 
  -2   2   3      786.22      753.56     18.46 o 
  -1   2   3       79.23       74.51      2.34 o 
   0   2   3     4219.12     4308.74     41.85 o 
   1   2   3        3.92        2.50      0.74 o 
   2   2   3      111.08      121.66      3.71 o 
   3   2   3      736.73      754.25     32.60 o 
   4   2   3      852.03      966.97     29.72 o 
   5   2   3      570.67      615.50     15.99 o 
   6   2   3      469.99      562.98     16.70 o 
   7   2   3       62.45       82.81      6.40 o 
   8   2   3       23.80       23.12      2.81 o 
   9   2   3      738.23      746.81     27.73 o 
  10   2   3      195.90      178.32      6.99 o 
  11   2   3        1.13        3.24      2.26 o 
  12   2   3      203.14      180.97      7.93 o 
  13   2   3       81.42       86.45      7.74 o 
  14   2   3        0.83        0.37      3.81 o 
  15   2   3       28.84       22.53      6.19 o 
  16   2   3        8.48       17.78      6.62 o 
 -16   3   3        1.58        1.65      5.73 o 
 -15   3   3        0.47        2.14      4.15 o 
 -14   3   3       10.30       16.39      4.80 o 
 -13   3   3       17.57       15.58      3.97 o 
 -12   3   3      253.88      251.53      9.51 o 
 -11   3   3       82.44       88.71      6.25 o 
 -10   3   3      108.63       91.89      6.46 o 
  -9   3   3       49.58       52.48      4.50 o 
  -8   3   3       42.10       52.74      4.61 o 
  -7   3   3        0.62        1.38      1.30 o 
  -6   3   3      197.52      195.68      7.78 o 
  -5   3   3      975.31     1046.70     22.23 o 
  -4   3   3       91.78       97.51      3.41 o 
  -3   3   3      582.35      539.27     10.51 o 
  -2   3   3       49.50       41.22      2.21 o 
  -1   3   3       23.78       23.60      1.75 o 
   0   3   3       84.21       93.28      2.89 o 
   1   3   3        9.48        9.03      1.20 o 
   2   3   3        4.20        6.18      1.10 o 
   3   3   3      266.82      275.80      7.34 o 
   4   3   3        0.53        0.63      0.88 o 
   5   3   3      437.32      423.36     14.19 o 
   6   3   3       35.41       44.31      3.53 o 
   7   3   3        1.37        1.37      1.36 o 
   8   3   3       42.59       43.84      3.97 o 
   9   3   3      171.63      159.03      6.70 o 
  10   3   3      594.45      577.67     12.89 o 
  11   3   3       22.21       21.10      3.85 o 
  12   3   3       11.21        9.21      3.34 o 
  13   3   3        3.57        3.20      3.22 o 
  14   3   3        5.86       11.20      4.64 o 
  15   3   3        5.01        7.24      5.41 o 
  16   3   3        4.77        6.63      5.87 o 
 -15   4   3        7.64        5.04      4.83 o 
 -14   4   3        0.70        2.18      3.59 o 
 -13   4   3        6.72        6.66      3.65 o 
 -12   4   3       19.30       22.12      4.32 o 
 -11   4   3       43.18       44.77      5.14 o 
 -10   4   3        1.10        2.65      2.55 o 
  -9   4   3       24.82       17.63      3.32 o 
  -8   4   3       53.90       65.82      5.32 o 
  -7   4   3       36.11       35.58      3.64 o 
  -6   4   3      429.56      445.58     16.02 o 
  -5   4   3       37.57       36.58      3.34 o 
  -4   4   3       75.95       71.03      3.29 o 
  -3   4   3      200.52      219.23      5.11 o 
  -2   4   3       75.66       65.51      3.25 o 
  -1   4   3     3744.53     3849.91     54.12 o 
   0   4   3        4.31        8.70      1.48 o 
   1   4   3     2545.79     2520.82     16.61 o 
   2   4   3      607.31      564.87      7.98 o 
   3   4   3      179.67      182.04      5.01 o 
   4   4   3      164.70      167.06      6.26 o 
   5   4   3       59.80       67.90      4.45 o 
   6   4   3       63.19       68.18      4.64 o 
   7   4   3       42.15       44.86      4.12 o 
   8   4   3      226.82      236.40      8.12 o 
   9   4   3      138.96      132.41      6.97 o 
  10   4   3        2.32        4.38      2.70 o 
  11   4   3       44.04       46.00      5.35 o 
  12   4   3      104.14       89.68      7.30 o 
  13   4   3       17.11       13.28      4.20 o 
  14   4   3        8.86       10.81      4.47 o 
  15   4   3        0.16       -1.60      4.68 o 
 -14   5   3        6.02        6.43      5.43 o 
 -13   5   3        5.77        3.99      4.33 o 
 -12   5   3       36.70       35.72      5.92 o 
 -11   5   3      242.56      241.69     11.35 o 
 -10   5   3      107.82      112.32      8.22 o 
  -9   5   3        2.56        2.09      2.77 o 
  -8   5   3       62.36       59.44      6.45 o 
  -7   5   3        4.46        4.66      2.38 o 
  -6   5   3        0.92       -1.03      1.81 o 
  -5   5   3       46.73       44.84      4.63 o 
  -4   5   3      406.02      416.17     12.11 o 
  -3   5   3       70.97       77.46      4.14 o 
  -2   5   3       15.05       16.53      2.20 o 
  -1   5   3      220.50      208.70      6.55 o 
   0   5   3        9.21        7.16      1.67 o 
   1   5   3      244.69      275.78      6.94 o 
   2   5   3       63.86       56.44      3.74 o 
   3   5   3       21.30       16.38      2.31 o 
   4   5   3       39.60       36.35      3.63 o 
   5   5   3       40.70       36.99      3.80 o 
   6   5   3      119.60      128.21      6.31 o 
   7   5   3      275.66      263.12      8.84 o 
   8   5   3        0.22        2.45      2.44 o 
   9   5   3       24.39       21.32      3.95 o 
  10   5   3       15.71       17.72      3.89 o 
  11   5   3      120.36      128.26      8.34 o 
  12   5   3        0.33        1.47      3.49 o 
  13   5   3        2.30       -0.35      3.61 o 
  14   5   3        0.14        0.80      4.50 o 
 -13   6   3        1.69        3.65      5.94 o 
 -12   6   3       25.35       16.63      6.12 o 
 -11   6   3        0.85       -2.27      3.76 o 
 -10   6   3       97.82       96.59      9.73 o 
  -9   6   3       37.31       47.26      7.13 o 
  -8   6   3        9.03        9.55      4.17 o 
  -7   6   3        3.58        4.08      3.97 o 
  -6   6   3       30.66       28.52      6.17 o 
  -5   6   3        0.08        3.26      2.85 o 
  -4   6   3       45.94       43.54      4.92 o 
  -3   6   3       42.10       34.80      4.87 o 
  -2   6   3        1.89        7.92      2.16 o 
  -1   6   3      109.34      102.01      5.19 o 
   0   6   3      424.61      422.98      9.53 o 
   1   6   3      352.45      350.99      8.70 o 
   2   6   3       13.12       20.71      3.11 o 
   3   6   3        9.49       10.77      2.99 o 
   4   6   3       35.00       32.36      4.39 o 
   5   6   3       34.88       29.25      4.54 o 
   6   6   3       58.63       62.29      6.24 o 
   7   6   3        0.60        0.14      2.81 o 
   8   6   3       29.34       30.45      5.21 o 
   9   6   3       14.37       17.00      4.57 o 
  10   6   3       58.96       59.26      7.29 o 
  11   6   3       31.71       35.52      6.51 o 
  12   6   3       11.26       15.47      5.26 o 
  13   6   3        2.83        2.97      5.15 o 
 -11   7   3        0.52       -0.40      5.20 o 
 -10   7   3        6.86        7.40      5.28 o 
  -9   7   3       22.79       22.92      6.05 o 
  -8   7   3       40.63       42.50      7.34 o 
  -7   7   3        0.14        2.14      3.67 o 
  -6   7   3        0.89        1.92      3.77 o 
  -5   7   3       17.53       17.28      4.82 o 
  -4   7   3       20.96       17.38      4.71 o 
  -3   7   3        0.05        1.86      3.27 o 
  -2   7   3       14.98        9.90      3.99 o 
  -1   7   3        0.72        0.84      2.78 o 
   0   7   3       47.53       48.94      5.65 o 
   1   7   3        0.00       -1.06      2.48 o 
   2   7   3       17.37       15.21      5.37 o 
   3   7   3       46.20       48.43      6.61 o 
   4   7   3        5.27       10.79      4.44 o 
   5   7   3       14.37       21.02      5.36 o 
   6   7   3        2.16        0.03      3.67 o 
   7   7   3       22.97       23.33      5.52 o 
   8   7   3        2.44        1.45      4.11 o 
   9   7   3        4.29        5.04      4.81 o 
  10   7   3       65.14       77.36      9.97 o 
  11   7   3        3.90        9.53      6.54 o 
  -8   8   3        1.23       -0.14      5.50 o 
  -7   8   3        1.11        4.67      5.23 o 
  -6   8   3        6.56        7.72      5.21 o 
  -5   8   3        4.50        3.17      4.32 o 
  -4   8   3        1.43        2.29      4.62 o 
  -3   8   3       22.86       27.71      6.05 o 
  -2   8   3       62.68       68.27      8.39 o 
  -1   8   3       16.87       15.49      5.98 o 
   0   8   3        2.81        4.50      4.73 o 
   1   8   3       89.74       87.89     10.38 o 
   2   8   3        3.69        4.70      4.24 o 
   3   8   3       17.12       19.43      5.51 o 
   4   8   3       16.76       21.57      6.59 o 
   5   8   3        0.38        6.20      5.08 o 
   6   8   3        1.00       -0.98      4.95 o 
   7   8   3        2.21        0.76      5.88 o 
   8   8   3       24.04       15.41      7.30 o 
  -3   9   3        6.09       14.05      9.41 o 
  -2   9   3        0.00        3.18      7.53 o 
  -1   9   3       49.30       68.11     19.80 o 
   0   9   3       19.36       33.00     15.01 o 
   1   9   3        2.14        7.01     11.68 o 
   2   9   3       38.74       48.89     12.16 o 
   3   9   3       14.37       17.25      9.81 o 
 -17   0   4        1.29        3.06      8.42 o 
 -16   0   4       86.78       62.98     12.98 o 
 -15   0   4      122.83      119.21     14.80 o 
 -14   0   4       95.19       95.30     13.28 o 
 -13   0   4      148.49      137.09     13.76 o 
 -12   0   4      500.32      474.07     21.38 o 
 -11   0   4       90.75       95.74      7.69 o 
 -10   0   4      388.88      333.86     12.25 o 
  -9   0   4     1242.13     1260.45     18.29 o 
  -8   0   4      748.69      701.54     13.03 o 
  -7   0   4       20.06       11.30      2.25 o 
  -6   0   4        6.22        5.93      1.66 o 
  -5   0   4    13248.74    14758.75    182.95 o 
  -4   0   4     5732.33     6022.95     93.54 o 
  -3   0   4     2152.13     2228.74     23.78 o 
  -2   0   4       22.27       15.78      1.71 o 
  -1   0   4        2.46        1.45      0.84 o 
   0   0   4     1884.78     1864.92     70.64 o 
   1   0   4     3215.92     3071.50    133.17 o 
   2   0   4      678.50      641.59     16.51 o 
   3   0   4     3259.30     3679.09     75.05 o 
   4   0   4       99.09       82.69      3.72 o 
   5   0   4       29.34       41.70      3.20 o 
   6   0   4        4.65        8.05      1.94 o 
   7   0   4       88.61      111.13      5.25 o 
   8   0   4     1847.77     1768.49     64.33 o 
   9   0   4      708.66      678.05     17.38 o 
  10   0   4      672.24      725.93     24.00 o 
  11   0   4      398.76      462.07     20.53 o 
  12   0   4       36.05       23.54      8.09 o 
  13   0   4       43.70       43.33      9.34 o 
  14   0   4       21.03       21.69      8.28 o 
  15   0   4        0.31        0.31      5.77 o 
  16   0   4        3.76        0.84      7.25 o 
  17   0   4        0.07        2.44      9.67 o 
 -17   1   4        0.44        0.21      5.72 o 
 -16   1   4        9.51       13.78      6.08 o 
 -15   1   4       10.52       10.53      5.07 o 
 -14   1   4       38.09       58.73      7.76 o 
 -13   1   4      100.63      100.08      8.84 o 
 -12   1   4      363.25      336.65     11.31 o 
 -11   1   4      237.75      242.26      8.75 o 
 -10   1   4       56.59       53.02      4.36 o 
  -9   1   4      126.70      124.23      4.70 o 
  -8   1   4       46.68       55.40      2.98 o 
  -7   1   4        9.18       14.78      1.76 o 
  -6   1   4        2.27        0.69      0.87 o 
  -5   1   4       66.54       74.35      2.73 o 
  -4   1   4     1349.17     1514.87     43.24 o 
  -3   1   4     3967.83     4256.13    103.95 o 
  -2   1   4      124.67      131.49      4.23 o 
  -1   1   4     1416.86     1445.26     39.49 o 
   0   1   4      461.50      476.94     10.88 o 
   1   1   4      548.02      657.15     10.74 o 
   2   1   4       41.27       32.33      1.65 o 
   3   1   4     1012.91     1071.37     26.83 o 
   4   1   4      271.11      212.49      5.11 o 
   5   1   4     1276.99     1393.88     27.11 o 
   6   1   4     1489.08     1683.27     38.60 o 
   7   1   4      547.85      554.41     13.18 o 
   8   1   4       80.72       81.64      3.40 o 
   9   1   4       73.64       55.29      4.24 o 
  10   1   4       67.88       62.23      4.70 o 
  11   1   4      876.85      823.83     23.33 o 
  12   1   4      360.92      322.89     13.12 o 
  13   1   4       48.19       39.97      6.43 o 
  14   1   4       10.75       17.24      5.21 o 
  15   1   4       23.05       26.31      6.22 o 
  16   1   4       73.49       84.69     10.58 o 
  17   1   4        1.78        7.09      7.01 o 
 -17   2   4        1.15        0.31      6.11 o 
 -16   2   4       10.71        8.32      5.54 o 
 -15   2   4        1.88        5.75      4.84 o 
 -14   2   4        5.54        8.79      4.15 o 
 -13   2   4       25.16       28.27      5.04 o 
 -12   2   4      171.19      183.64      7.96 o 
 -11   2   4      147.28      141.96      9.52 o 
 -10   2   4      250.10      227.80      7.80 o 
  -9   2   4        2.64        2.07      1.60 o 
  -8   2   4        7.71       11.63      2.17 o 
  -7   2   4        3.43        5.76      1.29 o 
  -6   2   4      686.02      709.82     20.03 o 
  -5   2   4      119.54      120.98      4.03 o 
  -4   2   4       12.32       12.90      1.44 o 
  -3   2   4      227.09      253.49      6.33 o 
  -2   2   4     1346.55     1464.02     41.56 o 
  -1   2   4       91.46      101.46      2.84 o 
   0   2   4      304.09      284.76      7.15 o 
   1   2   4       12.12       12.10      1.10 o 
   2   2   4      110.50      127.37      3.29 o 
   3   2   4      114.98      105.04      3.44 o 
   4   2   4      477.60      457.84     16.66 o 
   5   2   4     1736.77     1919.85     54.12 o 
   6   2   4      281.01      293.69      7.84 o 
   7   2   4       87.40      108.48      4.73 o 
   8   2   4      111.13       94.48      5.38 o 
   9   2   4      145.37      130.59      5.77 o 
  10   2   4       53.25       55.83      4.79 o 
  11   2   4        3.61        5.79      2.54 o 
  12   2   4        1.34        4.94      2.83 o 
  13   2   4       48.34       53.21      7.21 o 
  14   2   4        3.70        8.51      4.62 o 
  15   2   4       12.12       14.39      5.59 o 
  16   2   4        0.38       -0.53      5.07 o 
 -16   3   4        0.57        0.16      5.51 o 
 -15   3   4        0.82       -0.14      3.77 o 
 -14   3   4       36.33       45.72      6.68 o 
 -13   3   4       99.27      100.62      7.46 o 
 -12   3   4      271.08      266.93      9.83 o 
 -11   3   4      698.75      688.40     24.59 o 
 -10   3   4       10.28       11.98      2.98 o 
  -9   3   4       11.63       12.97      2.59 o 
  -8   3   4        6.30        7.84      2.11 o 
  -7   3   4       21.74       17.24      2.58 o 
  -6   3   4      450.69      474.91     17.52 o 
  -5   3   4      805.87      865.95     26.56 o 
  -4   3   4     1428.47     1526.82     44.56 o 
  -3   3   4      385.41      395.08      9.45 o 
  -2   3   4      220.64      208.45      4.42 o 
  -1   3   4      401.43      409.40      8.44 o 
   0   3   4     1441.08     1443.33     18.35 o 
   1   3   4       43.77       38.79      2.16 o 
   2   3   4      514.44      489.15     10.33 o 
   3   3   4       11.09        6.49      1.20 o 
   4   3   4     1224.72     1297.61     43.83 o 
   5   3   4      735.55      805.46     22.20 o 
   6   3   4     1099.01     1143.56     31.90 o 
   7   3   4        1.29        1.29      1.39 o 
   8   3   4        7.84        9.90      2.22 o 
   9   3   4       35.08       30.05      3.70 o 
  10   3   4        3.11        4.69      2.27 o 
  11   3   4      310.75      297.19     10.07 o 
  12   3   4      125.06      116.52      7.65 o 
  13   3   4       80.19       72.34      6.75 o 
  14   3   4       10.99       12.65      4.77 o 
  15   3   4        2.77        4.31      4.84 o 
  16   3   4       27.16       36.29      8.58 o 
 -15   4   4        9.24       11.13      7.14 o 
 -14   4   4        7.46        5.52      3.78 o 
 -13   4   4        6.11        5.56      3.67 o 
 -12   4   4       62.13       56.03      6.04 o 
 -11   4   4      152.29      153.69      8.08 o 
 -10   4   4       41.99       44.02      4.91 o 
  -9   4   4      111.23      106.52      6.25 o 
  -8   4   4      110.53      111.11      5.99 o 
  -7   4   4      173.80      171.93      9.92 o 
  -6   4   4      172.19      164.25      8.63 o 
  -5   4   4     1204.83     1207.98     65.19 o 
  -4   4   4        0.01        1.39      1.10 o 
  -3   4   4      720.49      747.41     14.39 o 
  -2   4   4       58.10       64.84      3.12 o 
  -1   4   4      362.69      378.86      6.44 o 
   0   4   4      113.94      102.34      3.96 o 
   1   4   4      386.76      351.17      6.27 o 
   2   4   4      525.03      537.24      8.61 o 
   3   4   4        1.92        1.36      1.01 o 
   4   4   4      179.88      177.02      5.59 o 
   5   4   4       45.14       37.68      3.54 o 
   6   4   4       17.95       22.14      2.95 o 
   7   4   4       12.98       13.22      2.62 o 
   8   4   4       91.94       95.39      5.93 o 
   9   4   4       31.90       33.90      4.27 o 
  10   4   4       67.74       70.95      6.01 o 
  11   4   4       19.15       14.57      3.81 o 
  12   4   4       49.26       55.94      6.08 o 
  13   4   4       40.60       43.25      6.03 o 
  14   4   4       37.32       48.66      6.64 o 
  15   4   4        2.02        3.14      5.08 o 
 -14   5   4        0.67        0.04      5.21 o 
 -13   5   4       23.25       23.50      6.25 o 
 -12   5   4      133.12      124.13     10.91 o 
 -11   5   4      176.33      173.00     14.04 o 
 -10   5   4       17.54       14.20      4.72 o 
  -9   5   4       29.37       30.42      5.65 o 
  -8   5   4       80.69       69.31      7.35 o 
  -7   5   4        7.58        8.35      2.99 o 
  -6   5   4       47.38       43.76      4.90 o 
  -5   5   4       65.42       62.99      5.27 o 
  -4   5   4       77.71       90.90      6.49 o 
  -3   5   4      223.14      239.52      7.10 o 
  -2   5   4        7.72        9.69      1.97 o 
  -1   5   4      226.54      222.23      6.35 o 
   0   5   4        0.00        1.55      1.29 o 
   1   5   4       23.95       24.09      2.66 o 
   2   5   4       70.56       66.53      4.09 o 
   3   5   4       30.51       31.91      3.40 o 
   4   5   4       29.08       31.00      3.90 o 
   5   5   4       37.88       38.42      4.42 o 
   6   5   4      146.26      135.80      7.20 o 
   7   5   4       13.36       12.94      3.49 o 
   8   5   4       32.30       31.77      4.80 o 
   9   5   4       25.06       24.72      4.69 o 
  10   5   4        8.19        8.26      3.85 o 
  11   5   4        1.47        0.62      3.55 o 
  12   5   4        5.96        6.67      4.18 o 
  13   5   4        0.04       -4.00      4.00 o 
  14   5   4        8.39        8.29      5.58 o 
 -13   6   4        0.16       -1.24      5.28 o 
 -12   6   4       20.02       15.98      6.47 o 
 -11   6   4        0.36       -0.25      4.13 o 
 -10   6   4        0.56        0.93      4.08 o 
  -9   6   4       37.96       44.20      6.94 o 
  -8   6   4        1.87       -0.76      3.57 o 
  -7   6   4        0.87       -0.18      3.20 o 
  -6   6   4        7.10        7.19      3.64 o 
  -5   6   4        4.17        1.28      3.12 o 
  -4   6   4        3.44        3.20      3.12 o 
  -3   6   4        2.87        0.18      2.45 o 
  -2   6   4      152.32      139.66      6.38 o 
  -1   6   4        5.29        1.47      1.91 o 
   0   6   4      366.76      342.45      9.63 o 
   1   6   4      116.43      108.78      5.99 o 
   2   6   4      355.28      299.42     10.14 o 
   3   6   4       59.31       69.14      6.94 o 
   4   6   4        0.83        1.51      3.09 o 
   5   6   4       62.53       59.37      6.04 o 
   6   6   4        1.55        3.95      2.94 o 
   7   6   4        3.41        4.36      3.15 o 
   8   6   4        0.00       -1.01      3.08 o 
   9   6   4       44.58       51.95      6.64 o 
  10   6   4        0.07       -1.18      3.70 o 
  11   6   4       17.89       21.17      5.59 o 
  12   6   4        2.51        3.19      4.73 o 
 -11   7   4       68.82       65.57      9.78 o 
 -10   7   4        2.56        1.75      4.78 o 
  -9   7   4       28.66       30.64      6.62 o 
  -8   7   4       12.35        9.97      4.99 o 
  -7   7   4        7.04        6.37      4.58 o 
  -6   7   4       31.89       26.46      5.68 o 
  -5   7   4        0.79       -1.07      3.50 o 
  -4   7   4       31.32       30.57      6.00 o 
  -3   7   4       41.83       43.50      6.54 o 
  -2   7   4      169.01      143.33      9.73 o 
  -1   7   4        0.04       -0.19      2.89 o 
   0   7   4       64.11       67.42      6.52 o 
   1   7   4      159.02      155.39      8.66 o 
   2   7   4       17.79       20.38      5.82 o 
   3   7   4       80.70       63.46      7.56 o 
   4   7   4        9.41       10.77      4.49 o 
   5   7   4        2.56        5.14      4.16 o 
   6   7   4       42.65       38.82      6.78 o 
   7   7   4        0.04        2.61      4.23 o 
   8   7   4        0.81        1.60      4.14 o 
   9   7   4        0.10        1.56      4.89 o 
  10   7   4        0.45       -0.94      5.52 o 
  11   7   4        2.47        3.34      8.39 o 
  -8   8   4       11.48       15.18      6.80 o 
  -7   8   4        4.09        5.41      5.70 o 
  -6   8   4       25.52       23.81      6.57 o 
  -5   8   4       13.87       15.45      5.74 o 
  -4   8   4       26.14       23.18      6.07 o 
  -3   8   4        0.14        2.44      4.22 o 
  -2   8   4       26.42       28.79      7.33 o 
  -1   8   4       69.29       60.98     10.64 o 
   0   8   4        0.11        0.18      4.05 o 
   1   8   4      199.55      202.36     11.86 o 
   2   8   4       33.20       34.53      6.72 o 
   3   8   4       23.11       21.11      5.90 o 
   4   8   4       18.99       18.65      5.77 o 
   5   8   4        4.20        2.75      4.62 o 
   6   8   4        2.11        4.11      5.31 o 
   7   8   4       13.60       21.85      6.97 o 
   8   8   4        9.18       11.33      6.49 o 
  -3   9   4        2.22        2.40      8.05 o 
  -2   9   4        2.97       -1.98      8.94 o 
  -1   9   4       50.91       66.48     19.63 o 
   0   9   4        0.01        0.41      9.81 o 
   1   9   4        0.36       10.51     12.97 o 
   2   9   4        0.00        0.40      7.62 o 
 -17   1   5       34.62       31.89      8.18 o 
 -16   1   5        5.80       12.41      5.94 o 
 -15   1   5        6.56        6.99      4.94 o 
 -14   1   5       21.09       33.02      6.51 o 
 -13   1   5       19.56       15.82      4.69 o 
 -12   1   5      227.05      222.96      9.45 o 
 -11   1   5      294.14      300.97      9.14 o 
 -10   1   5        2.14        2.68      1.84 o 
  -9   1   5        3.58        5.25      1.59 o 
  -8   1   5      393.99      390.95      9.50 o 
  -7   1   5        1.51        1.21      1.05 o 
  -6   1   5       23.01       32.57      2.31 o 
  -5   1   5     5152.71     5786.61    104.49 o 
  -4   1   5      681.85      682.59     16.28 o 
  -3   1   5     2194.49     2415.88     50.75 o 
  -2   1   5     7864.61     8024.03    149.59 o 
  -1   1   5     4628.76     4664.65    143.70 o 
   0   1   5     1398.02     1374.51     42.15 o 
   1   1   5      180.71      164.49      4.19 o 
   2   1   5       10.21       10.36      1.16 o 
   3   1   5     1175.53     1382.54     31.96 o 
   4   1   5      720.08      827.38     13.40 o 
   5   1   5     1375.79     1575.39     32.28 o 
   6   1   5       55.92       45.64      2.66 o 
   7   1   5       53.62       53.66      2.99 o 
   8   1   5        3.39        2.21      1.33 o 
   9   1   5      283.35      249.55      7.61 o 
  10   1   5      836.86      772.40     17.87 o 
  11   1   5       18.25       31.50      4.50 o 
  12   1   5      803.36      723.14     19.32 o 
  13   1   5        5.73        5.78      3.96 o 
  14   1   5        0.21        1.88      3.86 o 
  15   1   5        0.47        1.48      4.40 o 
  16   1   5       10.94       19.91      7.04 o 
 -16   2   5       52.86       62.51      9.25 o 
 -15   2   5        1.76        2.28      4.64 o 
 -14   2   5       87.41       88.09      8.03 o 
 -13   2   5       14.10       13.60      4.11 o 
 -12   2   5        6.25        5.34      2.76 o 
 -11   2   5      729.09      675.23     16.27 o 
 -10   2   5       72.03       71.94      5.18 o 
  -9   2   5        0.01       -0.04      1.45 o 
  -8   2   5       43.48       50.56      3.55 o 
  -7   2   5      434.76      479.49     14.85 o 
  -6   2   5     1079.54     1208.89     33.15 o 
  -5   2   5       67.24      107.55      3.43 o 
  -4   2   5     1388.47     1570.01     48.77 o 
  -3   2   5      781.74      765.62     22.85 o 
  -2   2   5      290.29      272.26      6.81 o 
  -1   2   5      321.64      364.16      9.33 o 
   0   2   5       25.86       17.96      1.98 o 
   1   2   5     2113.23     2336.18     47.74 o 
   2   2   5       65.87       80.29      2.55 o 
   3   2   5      266.96      245.88      9.37 o 
   4   2   5      318.46      346.95     13.05 o 
   5   2   5        0.35        0.69      0.88 o 
   6   2   5      150.20      151.98      5.20 o 
   7   2   5       45.41       46.13      3.70 o 
   8   2   5       89.12       87.55      5.01 o 
   9   2   5      236.87      229.03      8.00 o 
  10   2   5       31.11       35.17      4.09 o 
  11   2   5      101.97      115.02      6.80 o 
  12   2   5       78.26       74.68      6.24 o 
  13   2   5      142.71      150.83     10.87 o 
  14   2   5       28.06       36.72      6.88 o 
  15   2   5        0.89        2.14      4.44 o 
  16   2   5        0.49        4.18      5.54 o 
 -16   3   5       11.75       16.71      7.73 o 
 -15   3   5        9.84        9.36      4.95 o 
 -14   3   5       12.74       11.66      4.66 o 
 -13   3   5       11.96        5.08      3.33 o 
 -12   3   5       31.30       34.46      4.82 o 
 -11   3   5       88.32       97.88      6.55 o 
 -10   3   5      123.50      129.18      6.80 o 
  -9   3   5        2.91        4.06      1.95 o 
  -8   3   5      262.84      250.52      8.90 o 
  -7   3   5      183.18      159.68      5.99 o 
  -6   3   5      329.62      340.90     13.01 o 
  -5   3   5        2.36        1.02      0.93 o 
  -4   3   5      101.48      102.28      4.15 o 
  -3   3   5     1101.99     1133.59     34.17 o 
  -2   3   5      341.40      344.25      6.93 o 
  -1   3   5      587.08      561.25      8.93 o 
   0   3   5       97.78       97.30      3.38 o 
   1   3   5      672.58      670.23     10.66 o 
   2   3   5      681.58      668.72     12.64 o 
   3   3   5      130.47      136.79      4.42 o 
   4   3   5        2.65        3.29      1.06 o 
   5   3   5      196.44      219.11      9.61 o 
   6   3   5       10.42       15.16      2.39 o 
   7   3   5       27.06       27.54      3.25 o 
   8   3   5       38.19       42.36      4.01 o 
   9   3   5      116.60      117.63      6.28 o 
  10   3   5      368.21      325.64     10.03 o 
  11   3   5        2.75        3.26      2.76 o 
  12   3   5       93.34       86.52      6.90 o 
  13   3   5        0.12       -2.43      3.05 o 
  14   3   5       10.26        8.45      5.01 o 
  15   3   5        0.45        2.58      4.84 o 
  16   3   5        0.03       -0.75      7.96 o 
 -15   4   5        2.15        7.72      7.08 o 
 -14   4   5        2.58        2.71      4.73 o 
 -13   4   5       23.11       25.83      5.93 o 
 -12   4   5       21.52       16.30      4.95 o 
 -11   4   5        5.72        6.58      3.82 o 
 -10   4   5        1.66        3.65      3.23 o 
  -9   4   5       18.69       18.82      3.77 o 
  -8   4   5       17.97       14.99      3.30 o 
  -7   4   5        9.75       11.00      2.74 o 
  -6   4   5        3.20        4.02      2.00 o 
  -5   4   5       18.72       16.33      2.28 o 
  -4   4   5       20.95       22.12      2.43 o 
  -3   4   5        9.54        8.96      1.72 o 
  -2   4   5        3.39        4.39      1.35 o 
  -1   4   5        0.47        0.31      1.17 o 
   0   4   5      156.83      160.96      4.92 o 
   1   4   5       19.40       24.52      2.44 o 
   2   4   5      561.14      547.73     11.87 o 
   3   4   5       50.31       61.68      3.56 o 
   4   4   5       83.45       78.63      4.50 o 
   5   4   5      181.66      166.79      6.62 o 
   6   4   5      198.12      223.79      9.05 o 
   7   4   5       21.69       18.44      3.01 o 
   8   4   5        0.03        0.99      2.04 o 
   9   4   5       60.38       55.75      5.24 o 
  10   4   5        7.64        3.69      2.62 o 
  11   4   5       27.41       29.01      4.73 o 
  12   4   5       20.41       28.51      4.91 o 
  13   4   5        3.79        6.20      3.86 o 
  14   4   5        6.24        4.11      4.31 o 
  15   4   5        3.02        0.58      5.80 o 
 -14   5   5        5.58        7.45      6.37 o 
 -13   5   5        0.60       -2.39      4.05 o 
 -12   5   5      161.34      160.24     12.11 o 
 -11   5   5        0.28        1.02      3.97 o 
 -10   5   5       71.59       59.89      7.75 o 
  -9   5   5        5.20        2.19      3.44 o 
  -8   5   5      120.28      112.02      9.07 o 
  -7   5   5      113.53      103.05      8.42 o 
  -6   5   5        5.61        6.44      3.13 o 
  -5   5   5      342.97      303.79     11.64 o 
  -4   5   5       32.07       31.58      4.46 o 
  -3   5   5       10.90       11.45      2.40 o 
  -2   5   5      129.35      119.97      5.50 o 
  -1   5   5      279.33      263.45      7.86 o 
   0   5   5      299.92      268.43      8.59 o 
   1   5   5        8.61        7.89      2.09 o 
   2   5   5      138.76      141.41      5.86 o 
   3   5   5       34.16       33.06      3.52 o 
   4   5   5      119.16      129.70      6.64 o 
   5   5   5      124.61      114.20      6.89 o 
   6   5   5        0.01       -1.24      1.88 o 
   7   5   5       10.51        9.21      3.36 o 
   8   5   5        2.21        3.34      2.97 o 
   9   5   5        9.13        9.71      3.70 o 
  10   5   5       28.54       30.00      5.28 o 
  11   5   5        0.46        0.64      3.66 o 
  12   5   5      114.51      118.21      9.70 o 
  13   5   5        0.43        2.77      4.49 o 
  14   5   5        2.31        1.05      5.22 o 
 -13   6   5        5.04        4.85      7.73 o 
 -12   6   5       25.87       27.80      7.39 o 
 -11   6   5       56.08       61.95      8.64 o 
 -10   6   5      149.52      136.47     11.38 o 
  -9   6   5        9.36        6.33      4.11 o 
  -8   6   5        7.06        6.64      4.16 o 
  -7   6   5        3.59        3.01      3.39 o 
  -6   6   5        9.06        7.93      3.63 o 
  -5   6   5      270.77      288.14     12.46 o 
  -4   6   5       82.20       79.20      7.67 o 
  -3   6   5        7.50        3.33      2.99 o 
  -2   6   5       31.82       32.58      4.06 o 
  -1   6   5      162.69      158.09      6.91 o 
   0   6   5      319.47      299.39     10.24 o 
   1   6   5        4.59        4.04      2.47 o 
   2   6   5      276.39      265.94      9.91 o 
   3   6   5       14.74        9.33      3.62 o 
   4   6   5        0.78        0.69      2.93 o 
   5   6   5       92.34       87.76      8.33 o 
   6   6   5       10.26       15.15      4.70 o 
   7   6   5       39.80       47.15      6.93 o 
   8   6   5       51.89       49.18      7.25 o 
   9   6   5        2.89        6.29      4.51 o 
  10   6   5        6.94        8.55      5.30 o 
  11   6   5       14.11       17.71      6.10 o 
  12   6   5       14.36       26.25      7.75 o 
 -11   7   5       77.89       94.99     12.69 o 
 -10   7   5       42.22       60.15      9.15 o 
  -9   7   5        1.53        2.70      5.01 o 
  -8   7   5        0.54        1.69      4.31 o 
  -7   7   5        0.04       -2.38      3.66 o 
  -6   7   5       20.60       24.64      5.72 o 
  -5   7   5        7.14       13.15      4.83 o 
  -4   7   5        2.91       -0.43      3.19 o 
  -3   7   5        0.65        0.11      3.21 o 
  -2   7   5       14.92       13.82      4.23 o 
  -1   7   5       23.07       22.95      4.44 o 
   0   7   5        8.16        8.76      3.54 o 
   1   7   5       32.34       38.75      5.46 o 
   2   7   5      119.75      125.99     11.11 o 
   3   7   5        0.56        1.01      3.54 o 
   4   7   5        0.89       -0.34      3.57 o 
   5   7   5        3.56        7.06      4.42 o 
   6   7   5       39.54       37.27      6.89 o 
   7   7   5        6.06        3.59      4.36 o 
   8   7   5       44.04       42.77      7.70 o 
   9   7   5        0.95        2.99      5.09 o 
  10   7   5        0.19       -1.53      5.59 o 
  -8   8   5        1.95        1.27      5.52 o 
  -7   8   5        2.01        3.96      5.68 o 
  -6   8   5        1.62        0.55      5.05 o 
  -5   8   5        1.49       -1.24      4.71 o 
  -4   8   5        0.07        2.19      4.46 o 
  -3   8   5        4.30        1.27      4.03 o 
  -2   8   5        0.15       -2.77      4.48 o 
  -1   8   5       42.58       39.45      8.13 o 
   0   8   5       25.55       23.13      6.85 o 
   1   8   5       16.86       14.28      5.28 o 
   2   8   5        0.02        2.87      4.35 o 
   3   8   5        1.24       -2.04      4.05 o 
   4   8   5       19.39       24.06      6.93 o 
   5   8   5        1.03       -1.16      4.60 o 
   6   8   5        3.48        2.02      5.36 o 
   7   8   5        3.00        3.22      5.60 o 
  -1   9   5       13.28       20.21     13.32 o 
   0   9   5       15.54       17.29     12.91 o 
   1   9   5        1.30       10.28     12.91 o 
 -17   0   6       39.48       43.32     14.25 o 
 -16   0   6       39.64       32.83     10.90 o 
 -15   0   6      296.90      309.70     21.01 o 
 -14   0   6       17.66       10.92      6.87 o 
 -13   0   6      137.22      128.65     13.69 o 
 -12   0   6        0.24       -1.74      4.27 o 
 -11   0   6      205.80      181.70     10.11 o 
 -10   0   6       56.45       53.81      5.18 o 
  -9   0   6      460.78      449.42     11.65 o 
  -8   0   6      307.64      328.35      9.58 o 
  -7   0   6      394.39      433.89     10.45 o 
  -6   0   6      379.93      455.51     10.19 o 
  -5   0   6      137.16      139.40      5.51 o 
  -4   0   6      414.15      515.07     13.59 o 
  -3   0   6      241.28      228.06      8.63 o 
  -2   0   6     1951.03     2253.41     80.83 o 
  -1   0   6     3280.99     3246.43    101.96 o 
   0   0   6       99.33      133.07      6.35 o 
   1   0   6     5185.01     5180.16    220.73 o 
   2   0   6     1334.83     1597.30     40.62 o 
   3   0   6      882.39      886.37     19.06 o 
   4   0   6        1.20        0.26      1.17 o 
   5   0   6      346.67      364.97      8.88 o 
   6   0   6        3.85        3.03      1.56 o 
   7   0   6      585.02      641.53     19.04 o 
   8   0   6       24.49       29.14      3.77 o 
   9   0   6       12.96       12.12      2.97 o 
  10   0   6      260.65      320.33     25.79 o 
  11   0   6        3.76        3.72      4.13 o 
  12   0   6      155.08      148.38     14.12 o 
  13   0   6       80.35       65.20     11.60 o 
  14   0   6       42.05       41.17     10.18 o 
  15   0   6       92.99      119.14     15.82 o 
  16   0   6       23.45       29.80     10.79 o 
 -17   1   6       20.49       27.43      8.16 o 
 -16   1   6       39.44       59.74      9.19 o 
 -15   1   6        0.47        1.04      4.19 o 
 -14   1   6       28.54       24.46      6.00 o 
 -13   1   6        0.59       -0.43      3.33 o 
 -12   1   6       17.33       17.80      4.00 o 
 -11   1   6       14.44       19.03      3.26 o 
 -10   1   6       11.70       10.72      2.26 o 
  -9   1   6      150.50      154.80      5.46 o 
  -8   1   6      216.58      228.23      5.69 o 
  -7   1   6      354.29      360.80      7.28 o 
  -6   1   6      317.56      393.04      8.14 o 
  -5   1   6      663.42      759.13     16.48 o 
  -4   1   6     1074.22     1184.51     26.63 o 
  -3   1   6      685.38      703.21     15.01 o 
  -2   1   6      563.54      560.51     14.23 o 
  -1   1   6     1894.38     1892.84     50.96 o 
   0   1   6     6327.40     6455.09    178.03 o 
   1   1   6     2698.51     3017.56     62.43 o 
   2   1   6        0.04        0.98      0.72 o 
   3   1   6     3733.54     3967.42     66.03 o 
   4   1   6      396.26      463.93      8.23 o 
   5   1   6       77.01       76.51      3.13 o 
   6   1   6       20.56       14.70      1.82 o 
   7   1   6      210.11      213.49      5.35 o 
   8   1   6      447.92      426.84     14.39 o 
   9   1   6      281.27      254.38     12.28 o 
  10   1   6      233.24      235.90      8.00 o 
  11   1   6      586.10      501.94     23.99 o 
  12   1   6        0.09        1.67      3.29 o 
  13   1   6       10.20        8.84      4.45 o 
  14   1   6        2.23        2.41      4.01 o 
  15   1   6       13.97       16.17      5.86 o 
  16   1   6        0.72       -0.43      5.47 o 
 -16   2   6        0.52        1.70      5.54 o 
 -15   2   6        0.40        0.25      4.67 o 
 -14   2   6        3.02        2.01      3.84 o 
 -13   2   6        0.26        0.51      3.32 o 
 -12   2   6        0.02       -0.05      2.51 o 
 -11   2   6       92.69       98.74      6.36 o 
 -10   2   6      111.11       96.35      5.85 o 
  -9   2   6        6.19        6.25      2.02 o 
  -8   2   6      146.91      133.46      5.03 o 
  -7   2   6      248.38      265.22      6.71 o 
  -6   2   6      245.41      264.46      5.75 o 
  -5   2   6       12.57       12.84      1.62 o 
  -4   2   6      123.22      142.48      3.77 o 
  -3   2   6      762.50      859.42     25.64 o 
  -2   2   6      330.59      314.51      7.39 o 
  -1   2   6        3.20        0.47      1.01 o 
   0   2   6      352.75      335.17      6.93 o 
   1   2   6      385.53      401.02      7.65 o 
   2   2   6     1036.35     1084.82     38.82 o 
   3   2   6       69.28       72.36      2.94 o 
   4   2   6        3.29        4.30      1.15 o 
   5   2   6      115.47      135.27      4.62 o 
   6   2   6      211.31      206.97      5.52 o 
   7   2   6        1.21        1.92      1.40 o 
   8   2   6       24.26       26.85      3.16 o 
   9   2   6       92.46       80.31      5.42 o 
  10   2   6       29.90       32.00      3.97 o 
  11   2   6       24.59       29.98      4.21 o 
  12   2   6       10.49        9.77      3.72 o 
  13   2   6        0.24        3.35      3.82 o 
  14   2   6        0.73        1.15      3.97 o 
  15   2   6        1.84        2.64      4.96 o 
  16   2   6        7.01        3.84      5.90 o 
 -16   3   6       42.51       55.29     14.08 o 
 -15   3   6        3.22        6.65      6.41 o 
 -14   3   6        0.63        0.76      4.34 o 
 -13   3   6       41.11       29.85      5.40 o 
 -12   3   6        2.11        1.04      3.25 o 
 -11   3   6        4.50        6.97      2.86 o 
 -10   3   6       94.50      101.85      6.39 o 
  -9   3   6      170.81      172.74     10.03 o 
  -8   3   6       28.21       34.11      3.70 o 
  -7   3   6       31.95       27.72      3.15 o 
  -6   3   6      507.31      556.81     22.10 o 
  -5   3   6        0.29        1.74      1.07 o 
  -4   3   6      147.04      162.44      5.83 o 
  -3   3   6     1075.56     1125.98     35.11 o 
  -2   3   6       36.70       48.14      2.80 o 
  -1   3   6      276.99      265.42      5.35 o 
   0   3   6     1053.90     1038.10     19.80 o 
   1   3   6     2769.28     2933.61     46.61 o 
   2   3   6       99.18      112.93      3.46 o 
   3   3   6      374.67      382.48     10.80 o 
   4   3   6       94.11      101.80      4.06 o 
   5   3   6        0.01        1.12      1.17 o 
   6   3   6       21.48       15.90      2.56 o 
   7   3   6       95.02       86.71      5.02 o 
   8   3   6       19.72       21.06      3.11 o 
   9   3   6       10.96       12.96      2.82 o 
  10   3   6      229.71      229.57      8.75 o 
  11   3   6      271.02      254.47     10.69 o 
  12   3   6      211.47      197.32      9.05 o 
  13   3   6       42.39       35.10      6.14 o 
  14   3   6        0.16       -1.02      4.51 o 
  15   3   6        0.03        0.21      4.98 o 
 -15   4   6       29.93       37.82      9.83 o 
 -14   4   6       38.19       35.01      7.50 o 
 -13   4   6        4.64        6.63      4.49 o 
 -12   4   6       83.82       79.53      8.92 o 
 -11   4   6        8.98       10.14      4.37 o 
 -10   4   6      163.36      137.83      9.98 o 
  -9   4   6      394.52      357.16     13.64 o 
  -8   4   6        7.62        6.23      3.18 o 
  -7   4   6       18.43       16.07      3.65 o 
  -6   4   6       21.42       16.93      3.43 o 
  -5   4   6       22.42       25.62      3.05 o 
  -4   4   6        0.03        1.59      1.42 o 
  -3   4   6        5.54        6.55      1.67 o 
  -2   4   6      208.22      202.07      6.54 o 
  -1   4   6      261.83      248.97      7.19 o 
   0   4   6      232.59      243.50      7.11 o 
   1   4   6      284.77      315.22      8.06 o 
   2   4   6      263.43      246.68     10.16 o 
   3   4   6      368.79      364.35     25.47 o 
   4   4   6       21.89       29.49      3.23 o 
   5   4   6      244.16      225.95     10.40 o 
   6   4   6      101.15       89.19      6.03 o 
   7   4   6      116.12      113.09      6.98 o 
   8   4   6       30.59       33.36      4.76 o 
   9   4   6       12.25       18.02      3.92 o 
  10   4   6       44.48       46.27      5.86 o 
  11   4   6       14.01       11.94      4.29 o 
  12   4   6       13.17        8.89      4.38 o 
  13   4   6        0.74        1.66      4.12 o 
  14   4   6       13.35       15.41      6.37 o 
 -14   5   6        2.59        8.61      6.44 o 
 -13   5   6        0.23        1.60      4.85 o 
 -12   5   6      157.55      147.90     11.99 o 
 -11   5   6        0.00        0.52      3.73 o 
 -10   5   6       27.42       27.98      5.89 o 
  -9   5   6        4.31        3.34      3.31 o 
  -8   5   6       39.47       43.18      6.17 o 
  -7   5   6       69.07       76.69      7.88 o 
  -6   5   6       19.94       23.91      4.72 o 
  -5   5   6      116.44       95.57      7.89 o 
  -4   5   6       13.86       16.20      2.71 o 
  -3   5   6        7.31        5.72      1.92 o 
  -2   5   6       71.01       80.45      5.05 o 
  -1   5   6       66.96       57.33      5.04 o 
   0   5   6       67.50       70.22      4.93 o 
   1   5   6       14.39       17.99      2.82 o 
   2   5   6       26.14       31.02      3.58 o 
   3   5   6      214.67      212.63      9.20 o 
   4   5   6      159.08      139.24      8.55 o 
   5   5   6      115.58       97.91      8.01 o 
   6   5   6      101.98       92.06      8.24 o 
   7   5   6       87.75       85.99      8.22 o 
   8   5   6       74.31       73.24      8.12 o 
   9   5   6        1.76        5.39      4.04 o 
  10   5   6       15.08       15.17      5.34 o 
  11   5   6      162.60      161.67     12.12 o 
  12   5   6       32.03       28.90      7.16 o 
  13   5   6       14.00       17.57      6.82 o 
 -12   6   6        0.06       -0.27      5.38 o 
 -11   6   6        0.92        0.09      4.57 o 
 -10   6   6      120.66      114.85     10.86 o 
  -9   6   6        1.64        4.45      3.98 o 
  -8   6   6        9.62       10.18      4.14 o 
  -7   6   6       11.06       11.48      4.34 o 
  -6   6   6        1.78       -0.31      3.02 o 
  -5   6   6        4.03        4.81      3.42 o 
  -4   6   6       50.16       48.89      6.47 o 
  -3   6   6        0.22        1.30      2.95 o 
  -2   6   6        3.45        5.22      2.46 o 
  -1   6   6       18.14       25.31      3.68 o 
   0   6   6       28.70       39.63      4.29 o 
   1   6   6        0.03       -1.24      2.27 o 
   2   6   6       21.25       17.33      4.23 o 
   3   6   6        8.00        7.05      3.56 o 
   4   6   6        8.17       14.07      4.25 o 
   5   6   6       11.25       11.58      4.18 o 
   6   6   6       10.16       16.13      4.87 o 
   7   6   6       70.30       76.83      8.49 o 
   8   6   6        3.34        5.18      4.22 o 
   9   6   6       16.29       15.89      5.69 o 
  10   6   6        6.44       14.76      5.78 o 
  11   6   6        0.77        1.07      5.32 o 
  12   6   6       22.61       24.50      7.48 o 
 -10   7   6        4.56        5.25      5.90 o 
  -9   7   6        1.95        1.14      4.86 o 
  -8   7   6       16.57       13.11      5.59 o 
  -7   7   6        1.13        3.66      4.20 o 
  -6   7   6       26.70       22.14      5.76 o 
  -5   7   6       10.37       13.39      5.02 o 
  -4   7   6       30.34       31.83      6.08 o 
  -3   7   6        9.54       12.34      4.74 o 
  -2   7   6        3.02        2.52      3.48 o 
  -1   7   6       12.64       14.96      3.82 o 
   0   7   6        3.56        0.96      3.03 o 
   1   7   6      195.43      186.66      9.61 o 
   2   7   6       10.46       10.33      4.45 o 
   3   7   6        4.61        4.43      3.96 o 
   4   7   6       37.26       44.33      7.06 o 
   5   7   6        2.68        3.80      3.89 o 
   6   7   6       35.65       37.73      7.07 o 
   7   7   6       77.58       89.85     10.01 o 
   8   7   6       10.34        7.52      5.47 o 
   9   7   6       20.52       26.76      7.27 o 
  10   7   6        9.51       17.44      6.89 o 
  -7   8   6        1.59        2.64      5.67 o 
  -6   8   6        0.04        0.02      5.14 o 
  -5   8   6        0.21       -0.55      4.83 o 
  -4   8   6        0.55       -1.26      4.46 o 
  -3   8   6        0.29        4.68      4.44 o 
  -2   8   6        0.99        0.22      4.79 o 
  -1   8   6        0.00        1.35      4.73 o 
   0   8   6       78.52       76.28     10.68 o 
   1   8   6       58.56       55.26      7.98 o 
   2   8   6       14.11       13.63      5.53 o 
   3   8   6       31.96       30.99      7.02 o 
   4   8   6        9.91        7.04      5.27 o 
   5   8   6        5.18        6.95      5.55 o 
   6   8   6       36.20       49.81      8.85 o 
   7   8   6        1.43        0.85      5.57 o 
 -16   1   7      107.78      127.45     11.90 o 
 -15   1   7       72.64       81.31      9.45 o 
 -14   1   7        0.53        0.54      4.08 o 
 -13   1   7        3.18        2.71      3.40 o 
 -12   1   7       60.19       57.94      6.01 o 
 -11   1   7      147.84      150.10      6.81 o 
 -10   1   7      295.37      294.99      8.00 o 
  -9   1   7       51.21       66.64      5.73 o 
  -8   1   7      329.11      353.34      7.26 o 
  -7   1   7       37.78       30.87      2.61 o 
  -6   1   7       30.70       40.35      2.75 o 
  -5   1   7     1044.49     1046.89     18.60 o 
  -4   1   7        2.57        7.86      1.31 o 
  -3   1   7       73.16       90.80      2.97 o 
  -2   1   7      109.25      111.45      2.95 o 
  -1   1   7      562.72      567.72     14.60 o 
   0   1   7      344.73      380.40     10.85 o 
   1   1   7     1668.59     1822.18     43.03 o 
   2   1   7       75.35       86.41      2.89 o 
   3   1   7      528.38      486.84      8.76 o 
   4   1   7      398.98      415.82      7.86 o 
   5   1   7      106.42      113.27      3.87 o 
   6   1   7        0.38        2.44      1.08 o 
   7   1   7      113.50      105.22      4.01 o 
   8   1   7      104.26      103.65      4.65 o 
   9   1   7      343.41      340.68     14.98 o 
  10   1   7      169.11      136.17      6.45 o 
  11   1   7      181.29      167.41      9.65 o 
  12   1   7       35.88       28.36      5.58 o 
  13   1   7       12.18       13.67      5.03 o 
  14   1   7        0.02        6.54      4.41 o 
  15   1   7        4.97        4.46      5.15 o 
  16   1   7        0.00        3.35      5.97 o 
 -16   2   7        0.08        6.45      6.98 o 
 -15   2   7      107.16      116.57     12.83 o 
 -14   2   7       10.37       16.11      5.64 o 
 -13   2   7       48.78       49.48      7.19 o 
 -12   2   7       33.28       31.45      4.65 o 
 -11   2   7       79.07       81.10      6.02 o 
 -10   2   7       36.01       28.15      3.78 o 
  -9   2   7      421.96      397.38     12.15 o 
  -8   2   7       26.39       30.29      3.12 o 
  -7   2   7       29.25       36.65      2.82 o 
  -6   2   7       22.09       21.46      2.18 o 
  -5   2   7      280.89      311.08      7.45 o 
  -4   2   7       58.15       60.83      2.84 o 
  -3   2   7      119.38      123.72      3.24 o 
  -2   2   7      768.34      841.30     30.99 o 
  -1   2   7       19.53        9.72      1.81 o 
   0   2   7     1825.47     1941.75     51.58 o 
   1   2   7      778.00      903.09     22.13 o 
   2   2   7     1275.02     1478.05     40.12 o 
   3   2   7     1760.41     1856.06     53.76 o 
   4   2   7      666.30      736.42     20.97 o 
   5   2   7        6.47        5.99      1.30 o 
   6   2   7      104.54      105.63      3.96 o 
   7   2   7      734.42      753.83     29.96 o 
   8   2   7       61.15       68.66      4.87 o 
   9   2   7      286.35      280.54     11.56 o 
  10   2   7      117.48      112.88      6.65 o 
  11   2   7       96.71       95.83      6.63 o 
  12   2   7        1.15        5.88      3.53 o 
  13   2   7        2.03        5.85      4.12 o 
  14   2   7        6.48       11.21      4.92 o 
  15   2   7       46.57       54.69      8.78 o 
 -15   3   7       15.09       18.39      7.26 o 
 -14   3   7        6.63        6.79      5.66 o 
 -13   3   7       24.95       25.68      6.12 o 
 -12   3   7       59.12       58.51      7.69 o 
 -11   3   7        7.52        4.08      3.61 o 
 -10   3   7       55.19       56.50      6.83 o 
  -9   3   7      174.43      157.09      8.96 o 
  -8   3   7        1.80        4.03      2.45 o 
  -7   3   7       74.27       56.65      4.88 o 
  -6   3   7        8.74        7.76      2.03 o 
  -5   3   7        2.15        2.11      1.45 o 
  -4   3   7       40.60       39.66      3.45 o 
  -3   3   7      320.24      339.71      8.29 o 
  -2   3   7      572.97      553.04     14.62 o 
  -1   3   7       97.25       90.12      4.38 o 
   0   3   7        1.64        1.39      1.21 o 
   1   3   7      710.07      721.53     12.21 o 
   2   3   7       42.15       47.70      3.59 o 
   3   3   7       45.10       44.41      2.97 o 
   4   3   7       61.70       65.17      3.74 o 
   5   3   7      721.94      689.72     39.34 o 
   6   3   7       13.21       17.64      2.99 o 
   7   3   7      106.39      103.27      5.55 o 
   8   3   7        1.35        0.48      1.66 o 
   9   3   7       47.09       54.55      5.01 o 
  10   3   7      363.19      355.51     10.97 o 
  11   3   7        3.30        3.32      2.99 o 
  12   3   7      278.22      268.80     10.49 o 
  13   3   7        8.44       10.33      4.73 o 
  14   3   7        0.58       -0.61      5.52 o 
  15   3   7        1.68        5.50      6.76 o 
 -15   4   7        6.55        2.03      8.56 o 
 -14   4   7        1.71        5.28      5.14 o 
 -13   4   7        1.37       -0.15      4.07 o 
 -12   4   7        8.38        2.45      4.17 o 
 -11   4   7      135.67      109.11      9.70 o 
 -10   4   7      116.79      122.34      9.74 o 
  -9   4   7      443.90      403.69     14.62 o 
  -8   4   7        6.35        5.81      3.37 o 
  -7   4   7       28.95       34.58      5.25 o 
  -6   4   7       12.96       12.59      3.29 o 
  -5   4   7      436.65      422.06      9.92 o 
  -4   4   7       22.23       20.97      2.88 o 
  -3   4   7        6.41        8.44      2.04 o 
  -2   4   7       12.46       10.23      2.13 o 
  -1   4   7       35.26       35.79      3.52 o 
   0   4   7      475.49      464.18     16.36 o 
   1   4   7      135.01      138.96      5.71 o 
   2   4   7      187.27      196.27      7.83 o 
   3   4   7      107.84      106.05      6.53 o 
   4   4   7        0.67       -0.04      1.40 o 
   5   4   7      186.45      171.04      8.68 o 
   6   4   7      372.98      360.50     12.87 o 
   7   4   7       17.05       14.31      4.08 o 
   8   4   7      414.42      364.92     16.47 o 
   9   4   7       31.31       36.78      5.31 o 
  10   4   7        1.80        4.01      3.33 o 
  11   4   7       80.50       85.32      7.96 o 
  12   4   7       62.70       70.15      7.70 o 
  13   4   7        0.01       -0.23      4.07 o 
  14   4   7       15.44       10.92      6.64 o 
 -13   5   7        7.24        4.36      5.73 o 
 -12   5   7        1.31        3.27      4.49 o 
 -11   5   7        1.17        0.55      4.20 o 
 -10   5   7       36.17       36.80      6.53 o 
  -9   5   7        0.01        0.58      3.39 o 
  -8   5   7       11.24        5.89      3.88 o 
  -7   5   7       61.09       51.30      6.80 o 
  -6   5   7       19.95       20.83      4.80 o 
  -5   5   7       27.06       23.25      4.88 o 
  -4   5   7       25.14       18.57      3.17 o 
  -3   5   7       21.28       15.85      2.83 o 
  -2   5   7        0.79        0.23      1.58 o 
  -1   5   7       23.99       20.82      3.08 o 
   0   5   7      189.77      204.81      7.49 o 
   1   5   7      211.10      224.71      7.75 o 
   2   5   7      127.68      126.96      6.29 o 
   3   5   7       15.60       15.68      3.35 o 
   4   5   7       12.69        9.08      3.40 o 
   5   5   7        1.00        2.92      2.94 o 
   6   5   7        1.05        2.11      2.81 o 
   7   5   7        5.44        8.01      3.94 o 
   8   5   7      193.78      176.57     10.73 o 
   9   5   7       47.97       53.43      7.65 o 
  10   5   7        1.52       -1.43      3.93 o 
  11   5   7      126.79      113.60     10.95 o 
  12   5   7        6.42        4.87      5.29 o 
  13   5   7        3.31       -5.17      5.17 o 
 -12   6   7        1.21        5.19      5.76 o 
 -11   6   7       19.20       14.17      6.33 o 
 -10   6   7       11.49       11.12      5.34 o 
  -9   6   7       39.26       41.86      7.17 o 
  -8   6   7       50.23       44.80      7.17 o 
  -7   6   7       16.14       17.93      5.22 o 
  -6   6   7       14.56       14.11      4.75 o 
  -5   6   7        4.58        6.84      3.74 o 
  -4   6   7       14.76       14.94      4.43 o 
  -3   6   7        3.68        2.43      3.20 o 
  -2   6   7       22.23       25.94      3.97 o 
  -1   6   7       33.18       37.89      4.45 o 
   0   6   7        3.77        2.91      2.38 o 
   1   6   7        0.40        2.03      2.59 o 
   2   6   7        0.08        1.95      3.07 o 
   3   6   7        3.27        2.54      2.95 o 
   4   6   7        0.28        1.13      3.21 o 
   5   6   7       11.79       11.63      4.19 o 
   6   6   7       56.25       45.99      7.01 o 
   7   6   7      189.92      211.42     12.05 o 
   8   6   7        0.72        1.26      4.49 o 
   9   6   7        0.63        0.26      4.34 o 
  10   6   7        6.87        8.92      5.78 o 
  11   6   7        1.01        3.06      5.64 o 
 -10   7   7        2.13        2.44      5.41 o 
  -9   7   7        4.20        5.86      5.58 o 
  -8   7   7        4.77        7.42      5.21 o 
  -7   7   7       29.54       30.26      6.76 o 
  -6   7   7       17.18       11.54      5.06 o 
  -5   7   7       63.53       60.04      8.16 o 
  -4   7   7        6.76        8.77      4.37 o 
  -3   7   7       22.06       29.50      6.01 o 
  -2   7   7        0.12        1.00      3.39 o 
  -1   7   7       13.96       18.98      4.48 o 
   0   7   7        3.51        3.82      3.57 o 
   1   7   7       16.15       23.27      5.43 o 
   2   7   7        9.77       11.00      4.75 o 
   3   7   7        2.23       -1.05      3.71 o 
   4   7   7        0.18       -1.91      3.46 o 
   5   7   7       32.61       34.94      6.85 o 
   6   7   7        1.90        0.47      4.28 o 
   7   7   7      138.88      141.05     11.91 o 
   8   7   7        2.95        0.32      4.96 o 
   9   7   7       25.15       26.64      7.37 o 
  -7   8   7        0.68       -2.07      8.28 o 
  -6   8   7        0.00        0.56      5.37 o 
  -5   8   7        7.08       10.49      6.05 o 
  -4   8   7       27.63       26.99      6.92 o 
  -3   8   7       23.01       26.80      6.79 o 
  -2   8   7        0.45       -0.01      5.26 o 
  -1   8   7        6.72        2.39      5.18 o 
   0   8   7        0.23       -3.11      4.47 o 
   1   8   7       11.71       16.94      6.45 o 
   2   8   7        4.05        3.74      4.71 o 
   3   8   7        0.33        2.45      4.86 o 
   4   8   7        1.18       -0.76      4.73 o 
   5   8   7        1.96        3.33      5.60 o 
   6   8   7       11.62       17.91      7.13 o 
 -16   0   8       74.16       85.46     15.16 o 
 -15   0   8       13.60       15.27      9.14 o 
 -14   0   8       86.21      127.33     14.85 o 
 -13   0   8        0.07       -3.15      4.54 o 
 -12   0   8       60.14       61.60     10.28 o 
 -11   0   8       23.79       19.02      4.85 o 
 -10   0   8      353.11      344.47     11.46 o 
  -9   0   8       45.77       71.14      5.86 o 
  -8   0   8      232.26      218.37      8.42 o 
  -7   0   8      348.18      370.90     10.36 o 
  -6   0   8        7.02        8.71      2.29 o 
  -5   0   8      376.47      437.86     10.22 o 
  -4   0   8        2.38        4.51      1.70 o 
  -3   0   8     1220.48     1339.96     38.78 o 
  -2   0   8      451.01      456.40     20.61 o 
  -1   0   8      421.90      493.00     12.79 o 
   0   0   8     1223.53     1403.61     64.85 o 
   1   0   8     8236.82     8923.35    342.31 o 
   2   0   8      143.40      149.87      7.46 o 
   3   0   8       68.79       61.17      4.22 o 
   4   0   8      961.09     1108.09     31.29 o 
   5   0   8      273.25      293.23      8.79 o 
   6   0   8       67.40       55.99      4.70 o 
   7   0   8      327.72      312.86      9.78 o 
   8   0   8      292.90      261.62      9.42 o 
   9   0   8       39.05       47.12      5.13 o 
  10   0   8      607.46      616.38     23.71 o 
  11   0   8       10.39       12.42      6.89 o 
  12   0   8        5.91       13.42      6.90 o 
  13   0   8       71.08       67.54     12.01 o 
  14   0   8       14.95       16.60      8.34 o 
  15   0   8       31.59       46.84     12.43 o 
 -16   1   8        5.67        6.22      6.99 o 
 -15   1   8       49.48       60.96     10.32 o 
 -14   1   8       15.48       17.32      6.90 o 
 -13   1   8      120.80      114.92      8.55 o 
 -12   1   8        0.03        0.60      2.91 o 
 -11   1   8        0.29        0.71      2.24 o 
 -10   1   8      257.09      230.92      7.33 o 
  -9   1   8      726.47      741.52     18.64 o 
  -8   1   8     1313.11     1281.78     24.90 o 
  -7   1   8        0.65        1.58      1.17 o 
  -6   1   8       79.31       79.42      3.71 o 
  -5   1   8       15.82       10.94      1.63 o 
  -4   1   8      130.35      141.72      4.01 o 
  -3   1   8      363.14      357.17      8.85 o 
  -2   1   8       65.18       66.73      2.55 o 
  -1   1   8       96.48       80.81      2.57 o 
   0   1   8     1009.65     1114.64     26.06 o 
   1   1   8       35.62       35.42      2.12 o 
   2   1   8       60.82       69.25      2.85 o 
   3   1   8      234.48      264.68      5.72 o 
   4   1   8      848.40      903.11     16.13 o 
   5   1   8      385.86      394.61      7.19 o 
   6   1   8       36.20       40.38      2.94 o 
   7   1   8      174.40      170.04      6.59 o 
   8   1   8       14.87       14.21      2.42 o 
   9   1   8       59.92       54.96      4.78 o 
  10   1   8      197.35      180.80      9.15 o 
  11   1   8      188.29      174.97     10.20 o 
  12   1   8        1.27       -0.26      3.37 o 
  13   1   8        1.14       -2.18      3.59 o 
  14   1   8        6.66       10.81      5.03 o 
  15   1   8        0.03        0.78      5.10 o 
 -16   2   8       44.85       63.00     14.26 o 
 -15   2   8        0.90       -3.56      6.96 o 
 -14   2   8       46.56       58.63      9.75 o 
 -13   2   8       19.91       26.68      5.91 o 
 -12   2   8        0.32       -0.80      3.09 o 
 -11   2   8      117.36       98.99      9.43 o 
 -10   2   8       35.23       26.84      4.28 o 
  -9   2   8      183.15      155.12      7.27 o 
  -8   2   8        0.63        1.15      1.69 o 
  -7   2   8       83.79       88.91      4.50 o 
  -6   2   8      106.11      104.27      4.51 o 
  -5   2   8       25.19       24.45      2.51 o 
  -4   2   8        7.74       10.26      1.75 o 
  -3   2   8      313.34      313.84     10.17 o 
  -2   2   8      529.05      505.76     12.88 o 
  -1   2   8      214.60      204.42      6.16 o 
   0   2   8        3.02        1.34      1.28 o 
   1   2   8        3.53        1.61      1.24 o 
   2   2   8       56.00       55.14      2.60 o 
   3   2   8       98.33       93.11      4.22 o 
   4   2   8      173.99      181.50      5.72 o 
   5   2   8        0.00        1.33      1.12 o 
   6   2   8      376.10      395.77     14.24 o 
   7   2   8      470.40      446.01     13.54 o 
   8   2   8       29.28       33.79      3.82 o 
   9   2   8        0.50       -0.26      2.01 o 
  10   2   8      208.55      199.81      8.17 o 
  11   2   8       12.07       15.90      3.79 o 
  12   2   8        0.04       -0.80      3.18 o 
  13   2   8       30.67       25.73      6.09 o 
  14   2   8        7.32       13.30      5.60 o 
  15   2   8        3.60        9.97      5.94 o 
 -15   3   8       25.80       26.69      8.60 o 
 -14   3   8        0.85       -0.56      5.43 o 
 -13   3   8        0.22        1.03      4.32 o 
 -12   3   8       12.41        9.89      4.49 o 
 -11   3   8       39.20       39.28      6.38 o 
 -10   3   8      304.39      284.72     12.52 o 
  -9   3   8      127.91      128.13      9.14 o 
  -8   3   8       33.10       29.09      4.92 o 
  -7   3   8        0.21        0.54      1.79 o 
  -6   3   8      254.87      248.70      7.66 o 
  -5   3   8       21.34       21.80      2.83 o 
  -4   3   8      446.94      432.25     18.68 o 
  -3   3   8      416.61      389.61      9.32 o 
  -2   3   8      192.30      193.18      6.37 o 
  -1   3   8       18.83       20.59      2.60 o 
   0   3   8       70.18       75.79      4.36 o 
   1   3   8      101.88      119.40      5.08 o 
   2   3   8       76.44       67.37      4.36 o 
   3   3   8       20.97       29.24      3.13 o 
   4   3   8      177.61      162.27      9.41 o 
   5   3   8       65.48       67.32      5.19 o 
   6   3   8        0.87        2.30      2.18 o 
   7   3   8      706.81      714.68     18.50 o 
   8   3   8      100.88      102.53      7.15 o 
   9   3   8      210.13      199.71      9.15 o 
  10   3   8      269.91      246.45     10.84 o 
  11   3   8       21.80       25.80      4.98 o 
  12   3   8        0.30        3.61      3.66 o 
  13   3   8        1.67       -0.65      4.34 o 
  14   3   8        3.21        0.25      6.10 o 
 -14   4   8       25.12       21.26      7.04 o 
 -13   4   8        3.06        2.89      5.03 o 
 -12   4   8       12.23       12.17      5.19 o 
 -11   4   8      107.17      109.08     10.04 o 
 -10   4   8       12.03       10.28      4.44 o 
  -9   4   8        0.06       -0.06      3.19 o 
  -8   4   8       40.27       39.12      6.01 o 
  -7   4   8       22.29       21.37      4.67 o 
  -6   4   8      275.28      263.39     11.17 o 
  -5   4   8        3.43        7.40      2.08 o 
  -4   4   8        0.04        1.13      1.57 o 
  -3   4   8       48.38       46.87      4.12 o 
  -2   4   8        9.66        9.39      2.28 o 
  -1   4   8      318.26      312.37      8.70 o 
   0   4   8       83.65       79.11      5.10 o 
   1   4   8       28.73       28.83      3.40 o 
   2   4   8       31.32       34.86      4.31 o 
   3   4   8        6.52        6.60      2.02 o 
   4   4   8       19.10       17.08      3.35 o 
   5   4   8        6.82       12.42      3.47 o 
   6   4   8      241.40      229.50     10.67 o 
   7   4   8      209.33      203.32     10.51 o 
   8   4   8       79.81       85.34      8.26 o 
   9   4   8        0.28       -1.89      3.11 o 
  10   4   8       73.92       71.46      8.53 o 
  11   4   8       35.53       36.15      6.79 o 
  12   4   8        0.05        3.64      4.69 o 
  13   4   8       15.96       18.60      6.76 o 
  14   4   8        8.37       11.22     13.26 o 
 -13   5   8        1.04       -1.04      5.47 o 
 -12   5   8        1.84        3.82      5.09 o 
 -11   5   8        0.96        0.12      4.10 o 
 -10   5   8        1.76        2.81      3.93 o 
  -9   5   8        4.49        5.30      4.06 o 
  -8   5   8       30.34       35.10      6.29 o 
  -7   5   8       82.18       88.24      8.64 o 
  -6   5   8      193.43      189.29     10.36 o 
  -5   5   8        0.00       -0.03      2.81 o 
  -4   5   8       96.44       96.39      6.11 o 
  -3   5   8        5.92        5.98      2.40 o 
  -2   5   8        0.00        1.04      1.91 o 
  -1   5   8      146.78      151.99      6.77 o 
   0   5   8      583.98      561.69     15.24 o 
   1   5   8       24.13       27.78      3.92 o 
   2   5   8       70.06       85.83      7.33 o 
   3   5   8       53.55       46.69      5.14 o 
   4   5   8        0.05        0.59      2.66 o 
   5   5   8       70.03       63.67      7.19 o 
   6   5   8       80.08       83.44      8.23 o 
   7   5   8      112.59      102.08      9.31 o 
   8   5   8      230.27      203.66     11.62 o 
   9   5   8       19.77       11.50      4.77 o 
  10   5   8       16.06       14.61      5.53 o 
  11   5   8      184.81      195.73     13.36 o 
  12   5   8        2.09        1.21      5.47 o 
 -11   6   8       11.02       10.03      5.92 o 
 -10   6   8       19.25       20.87      6.61 o 
  -9   6   8       15.86       21.74      6.01 o 
  -8   6   8       12.74       23.80      6.17 o 
  -7   6   8       13.18       13.81      4.85 o 
  -6   6   8        3.47        3.95      4.12 o 
  -5   6   8       59.51       53.53      7.35 o 
  -4   6   8       28.11       33.24      5.98 o 
  -3   6   8        2.30        1.18      3.31 o 
  -2   6   8       38.27       40.95      4.93 o 
  -1   6   8        0.96        2.19      2.53 o 
   0   6   8       45.46       45.88      5.08 o 
   1   6   8       63.51       58.12      6.23 o 
   2   6   8       22.13       27.04      4.74 o 
   3   6   8        2.23        0.51      3.02 o 
   4   6   8        0.01       -1.71      3.04 o 
   5   6   8       14.27       14.48      4.68 o 
   6   6   8       29.86       29.74      6.04 o 
   7   6   8       29.07       27.02      6.04 o 
   8   6   8       35.36       29.09      6.51 o 
   9   6   8       36.70       41.24      7.85 o 
  10   6   8        7.18        4.29      5.51 o 
  11   6   8       14.39       15.00      6.90 o 
  -9   7   8        0.94        2.63      5.80 o 
  -8   7   8        0.78        3.54      5.20 o 
  -7   7   8       36.03       35.45      7.40 o 
  -6   7   8       54.82       61.87      8.72 o 
  -5   7   8        0.01       -1.17      4.02 o 
  -4   7   8       96.86       99.19      9.85 o 
  -3   7   8       62.46       74.71      8.77 o 
  -2   7   8        2.39        2.39      3.67 o 
  -1   7   8       11.48        9.16      3.96 o 
   0   7   8       69.41       79.16      8.46 o 
   1   7   8      155.58      173.57     11.04 o 
   2   7   8        2.18        4.56      4.11 o 
   3   7   8       18.08       16.70      5.25 o 
   4   7   8        8.97        7.08      4.68 o 
   5   7   8       13.42       13.20      5.13 o 
   6   7   8        2.92        2.47      4.63 o 
   7   7   8        6.08       11.41      5.56 o 
   8   7   8       16.78       12.62      6.32 o 
   9   7   8       10.70        2.92     13.55 o 
  -6   8   8        0.00        1.44      6.78 o 
  -5   8   8       10.71       11.61      6.23 o 
  -4   8   8        6.54        6.01      5.66 o 
  -3   8   8       47.92       47.12      9.94 o 
  -2   8   8        2.38        1.01      5.95 o 
  -1   8   8       38.88       44.25     11.50 o 
   0   8   8        5.05        3.33      5.98 o 
   1   8   8        2.11        2.16      4.69 o 
   2   8   8       12.06       17.01      6.16 o 
   3   8   8        5.60        0.90      5.03 o 
   4   8   8        1.30        0.10      5.42 o 
   5   8   8        3.99        5.44      6.02 o 
 -16   1   9        0.72        5.77      7.61 o 
 -15   1   9       29.42       23.77      8.39 o 
 -14   1   9       40.17       39.64      8.75 o 
 -13   1   9        1.69        1.01      4.05 o 
 -12   1   9        1.01        0.31      3.72 o 
 -11   1   9      145.17      129.35      7.84 o 
 -10   1   9        5.21        5.15      2.47 o 
  -9   1   9        6.65       10.29      2.29 o 
  -8   1   9      224.87      223.50      6.79 o 
  -7   1   9      547.98      521.35     12.09 o 
  -6   1   9      449.23      413.74     11.54 o 
  -5   1   9       77.51       74.41      3.95 o 
  -4   1   9        1.00        2.09      1.17 o 
  -3   1   9       27.38       29.80      2.59 o 
  -2   1   9      107.70       95.40      3.79 o 
  -1   1   9       89.32       88.47      3.61 o 
   0   1   9       41.52       48.07      2.95 o 
   1   1   9       80.66      100.70      3.28 o 
   2   1   9       27.78       39.20      2.50 o 
   3   1   9       20.29       18.52      2.00 o 
   4   1   9      101.37       92.46      3.66 o 
   5   1   9       10.43        9.99      1.73 o 
   6   1   9      274.13      277.81      8.69 o 
   7   1   9     1087.21     1045.72     23.13 o 
   8   1   9       21.95       26.30      3.22 o 
   9   1   9       13.40       16.30      3.12 o 
  10   1   9       21.35       25.11      3.95 o 
  11   1   9       11.19       14.51      4.52 o 
  12   1   9       68.80       78.12      8.64 o 
  13   1   9      107.68      126.11     10.60 o 
  14   1   9       37.05       37.45      7.55 o 
  15   1   9       19.29       30.48      7.98 o 
 -15   2   9      100.46       99.81     15.72 o 
 -14   2   9       11.62       12.62      6.46 o 
 -13   2   9        1.27        8.40      5.54 o 
 -12   2   9        0.00        3.59      3.88 o 
 -11   2   9      185.97      162.25      9.91 o 
 -10   2   9       33.73       26.55      5.13 o 
  -9   2   9      491.23      446.31     13.00 o 
  -8   2   9        6.38        2.79      2.19 o 
  -7   2   9      302.43      288.96      8.93 o 
  -6   2   9       69.91       67.71      4.63 o 
  -5   2   9        4.59        5.11      1.75 o 
  -4   2   9        9.51        5.49      1.63 o 
  -3   2   9        2.12        5.24      1.56 o 
  -2   2   9      848.95      908.55     23.03 o 
  -1   2   9      742.91      824.70     20.26 o 
   0   2   9      210.42      251.81      8.31 o 
   1   2   9      394.56      437.26     11.50 o 
   2   2   9      217.65      213.88      6.58 o 
   3   2   9       34.67       35.29      3.35 o 
   4   2   9       36.08       43.49      3.69 o 
   5   2   9        7.96        6.88      1.99 o 
   6   2   9      553.67      523.19      9.81 o 
   7   2   9      344.86      339.00     12.25 o 
   8   2   9      883.60      890.16     31.53 o 
   9   2   9       33.60       30.06      4.09 o 
  10   2   9       43.81       46.74      5.11 o 
  11   2   9       63.74       71.63      6.40 o 
  12   2   9        2.99        2.59      4.04 o 
  13   2   9        0.63        0.00      5.00 o 
  14   2   9        8.66       17.76      7.43 o 
  15   2   9        0.49        1.09      6.56 o 
 -15   3   9       15.91       24.36      8.54 o 
 -14   3   9        0.89        0.46      6.03 o 
 -13   3   9        7.68        4.35      4.65 o 
 -12   3   9       25.44       22.51      5.93 o 
 -11   3   9      137.15      130.75     10.35 o 
 -10   3   9        7.23        3.72      3.55 o 
  -9   3   9        3.40        2.01      3.25 o 
  -8   3   9      157.49      167.07      9.38 o 
  -7   3   9      167.12      170.71      9.19 o 
  -6   3   9      584.25      540.12     15.48 o 
  -5   3   9       78.29       74.67      5.03 o 
  -4   3   9       25.57       32.72      3.56 o 
  -3   3   9       15.40       13.25      2.42 o 
  -2   3   9       38.01       35.52      3.47 o 
  -1   3   9      102.03       99.79      4.98 o 
   0   3   9       60.10       63.30      4.48 o 
   1   3   9      523.76      513.22     18.83 o 
   2   3   9        0.19        1.61      1.44 o 
   3   3   9       24.58       23.49      3.74 o 
   4   3   9       73.04       75.70      7.49 o 
   5   3   9       17.41       19.68      3.28 o 
   6   3   9        3.05        3.12      2.39 o 
   7   3   9      263.16      251.16     11.10 o 
   8   3   9      161.73      150.40      9.34 o 
   9   3   9       17.13       15.19      4.58 o 
  10   3   9        2.70        2.15      3.80 o 
  11   3   9       49.82       49.42      7.24 o 
  12   3   9       66.14       60.89      8.37 o 
  13   3   9       14.86       28.67      8.19 o 
  14   3   9        0.00        7.29      8.36 o 
 -14   4   9        4.68        1.08      5.87 o 
 -13   4   9        5.25        7.61      5.67 o 
 -12   4   9        2.51        3.27      4.83 o 
 -11   4   9        8.58        7.16      4.44 o 
 -10   4   9       34.64       31.61      6.33 o 
  -9   4   9       17.90       21.65      5.28 o 
  -8   4   9        9.65       11.33      4.06 o 
  -7   4   9       71.00       64.49      7.33 o 
  -6   4   9       22.65       22.55      3.93 o 
  -5   4   9      209.66      199.57     10.41 o 
  -4   4   9        9.63       12.08      2.64 o 
  -3   4   9      239.35      228.60      7.90 o 
  -2   4   9       24.47       29.44      3.62 o 
  -1   4   9        6.95        7.87      2.27 o 
   0   4   9       43.45       40.48      4.08 o 
   1   4   9       70.39       79.06      5.28 o 
   2   4   9       72.98       77.01      5.17 o 
   3   4   9      146.48      146.41      8.57 o 
   4   4   9       23.35       22.46      3.76 o 
   5   4   9       13.28       14.52      4.07 o 
   6   4   9       46.76       49.12      6.58 o 
   7   4   9      146.35      147.72      9.84 o 
   8   4   9        0.31        0.06      3.24 o 
   9   4   9        1.53        2.65      3.69 o 
  10   4   9       99.31       91.80      9.34 o 
  11   4   9        5.92        4.67      4.54 o 
  12   4   9        2.51        0.22      5.08 o 
  13   4   9       30.47       34.82      8.01 o 
 -13   5   9       11.81       12.45      7.41 o 
 -12   5   9        0.54       -3.55      4.99 o 
 -11   5   9        6.33        8.81      5.31 o 
 -10   5   9       12.52       10.86      5.23 o 
  -9   5   9        5.90        4.52      4.19 o 
  -8   5   9       22.67       28.90      6.09 o 
  -7   5   9        0.79       -0.88      3.42 o 
  -6   5   9        0.00        0.58      3.24 o 
  -5   5   9       34.97       36.70      6.02 o 
  -4   5   9       26.24       28.73      4.12 o 
  -3   5   9      182.09      195.02      7.99 o 
  -2   5   9       13.04       13.66      2.98 o 
  -1   5   9        0.33       -0.14      2.02 o 
   0   5   9        1.38        4.56      2.30 o 
   1   5   9       22.92       23.36      3.84 o 
   2   5   9      137.86      135.17      8.42 o 
   3   5   9       67.67       68.74      6.40 o 
   4   5   9       18.00       23.68      4.93 o 
   5   5   9       33.32       27.05      5.35 o 
   6   5   9        0.59        0.36      3.30 o 
   7   5   9      267.23      267.62     13.15 o 
   8   5   9       19.30       23.42      5.72 o 
   9   5   9        8.80        2.51      4.29 o 
  10   5   9       67.62       69.57      9.17 o 
  11   5   9       21.18       20.48      6.61 o 
  12   5   9        9.61        6.74      6.56 o 
 -11   6   9        3.38        2.45      5.48 o 
 -10   6   9        0.02        1.53      5.33 o 
  -9   6   9        1.57        1.10      4.59 o 
  -8   6   9       28.94       29.23      6.70 o 
  -7   6   9       37.51       35.46      6.87 o 
  -6   6   9        2.94        1.73      3.71 o 
  -5   6   9       80.08       76.89      8.75 o 
  -4   6   9      249.26      268.46     13.08 o 
  -3   6   9        4.78        6.53      3.42 o 
  -2   6   9        7.27        5.88      3.07 o 
  -1   6   9       20.71       24.23      4.24 o 
   0   6   9        0.95        0.73      2.65 o 
   1   6   9       17.56       14.65      4.25 o 
   2   6   9       17.91       18.97      4.44 o 
   3   6   9        0.53       -0.23      3.38 o 
   4   6   9       25.71       28.59      5.92 o 
   5   6   9       72.48       70.66      8.40 o 
   6   6   9       11.09       11.95      4.71 o 
   7   6   9       22.69       18.66      5.82 o 
   8   6   9        1.28        0.71      4.20 o 
   9   6   9       10.63        9.58      5.77 o 
  10   6   9        0.95        3.43      5.89 o 
  -9   7   9        0.51       -2.86     10.92 o 
  -8   7   9        7.29        3.66      5.82 o 
  -7   7   9        0.55        3.50      5.14 o 
  -6   7   9       21.10       19.59      6.21 o 
  -5   7   9       40.14       49.22      8.14 o 
  -4   7   9       65.42       61.28      8.58 o 
  -3   7   9       17.57       16.65      5.66 o 
  -2   7   9       17.49        9.69      4.92 o 
  -1   7   9        0.00        0.14      3.40 o 
   0   7   9        9.61       10.03      4.59 o 
   1   7   9      134.14      148.02     11.33 o 
   2   7   9       15.50       13.65      5.28 o 
   3   7   9        2.34       -1.94      4.26 o 
   4   7   9        3.23        4.73      4.48 o 
   5   7   9        7.23        5.38      5.01 o 
   6   7   9       25.02       27.14      7.40 o 
   7   7   9        7.10        3.17      5.33 o 
   8   7   9       18.03       18.83      6.94 o 
  -4   8   9        3.81        3.00      5.53 o 
  -3   8   9       16.75       14.10      7.39 o 
  -2   8   9       47.00       59.36     10.90 o 
  -1   8   9      107.88      134.93     17.12 o 
   0   8   9        3.22        6.31      6.41 o 
   1   8   9       37.11       34.60      7.66 o 
   2   8   9       13.97       12.45      6.48 o 
   3   8   9        1.20       -1.31      5.15 o 
   4   8   9        0.88        3.99      5.94 o 
 -15   0  10      199.64      203.75     27.81 o 
 -14   0  10       14.90       14.19     11.86 o 
 -13   0  10        4.78        4.38      9.64 o 
 -12   0  10       29.92       18.55      7.16 o 
 -11   0  10        9.57       11.34      6.00 o 
 -10   0  10     1211.31     1019.02     29.01 o 
  -9   0  10      187.72      183.94      8.80 o 
  -8   0  10      182.16      161.66      7.84 o 
  -7   0  10       39.04       43.64      4.75 o 
  -6   0  10      130.19      118.52      6.43 o 
  -5   0  10       31.63       28.43      3.72 o 
  -4   0  10      376.56      377.58     13.17 o 
  -3   0  10     1615.25     1547.78     44.96 o 
  -2   0  10       91.23       91.02      6.76 o 
  -1   0  10      266.36      292.20     11.71 o 
   0   0  10      107.16      101.57      4.95 o 
   1   0  10     2015.87     1994.86     60.03 o 
   2   0  10       32.68       35.96      3.70 o 
   3   0  10       70.26       61.89      4.81 o 
   4   0  10      576.72      587.62     12.89 o 
   5   0  10      488.21      467.03     11.91 o 
   6   0  10      115.98      112.11      7.18 o 
   7   0  10     6174.61     5899.69    379.10 o 
   8   0  10        6.82        3.24      2.68 o 
   9   0  10        0.13        2.02      3.20 o 
  10   0  10      158.95      147.20     27.98 o 
  11   0  10       41.65       53.79     10.24 o 
  12   0  10       10.03        7.00      6.61 o 
  13   0  10       31.78       42.07     10.55 o 
  14   0  10       46.51       70.51     13.22 o 
  15   0  10        3.15        8.94      9.61 o 
 -15   1  10       25.70       35.17     11.24 o 
 -14   1  10        5.46        0.62      6.90 o 
 -13   1  10        2.10        0.29      4.69 o 
 -12   1  10       12.23       13.55      4.75 o 
 -11   1  10      200.13      173.34      8.91 o 
 -10   1  10       19.99       17.23      3.42 o 
  -9   1  10       33.82       34.44      3.70 o 
  -8   1  10      107.23      100.96      5.18 o 
  -7   1  10      149.18      134.91      5.47 o 
  -6   1  10      111.71       99.09      4.56 o 
  -5   1  10       97.49       91.34      4.44 o 
  -4   1  10     1075.60     1032.95     33.70 o 
  -3   1  10       14.95       13.72      2.11 o 
  -2   1  10        4.17        5.85      1.52 o 
  -1   1  10       66.68       77.22      4.35 o 
   0   1  10        8.74        9.50      1.89 o 
   1   1  10       10.47       15.13      2.02 o 
   2   1  10        1.12        0.53      1.14 o 
   3   1  10       22.33       23.63      2.52 o 
   4   1  10      272.61      275.30      6.29 o 
   5   1  10      138.57      136.16      4.72 o 
   6   1  10      722.26      738.11     12.55 o 
   7   1  10      205.91      202.44      6.18 o 
   8   1  10      290.63      309.11      8.50 o 
   9   1  10       21.62       20.71      3.47 o 
  10   1  10       71.63       70.48      5.93 o 
  11   1  10        0.03        2.52      3.77 o 
  12   1  10       32.97       34.44      6.56 o 
  13   1  10       14.24       17.47      5.62 o 
  14   1  10       82.77      106.86     11.04 o 
 -15   2  10       12.23        4.69      8.73 o 
 -14   2  10        9.45       24.26      7.84 o 
 -13   2  10        5.18        5.48      5.47 o 
 -12   2  10        0.42        2.12      4.10 o 
 -11   2  10        0.81       -1.53      3.25 o 
 -10   2  10       70.43       70.86      7.58 o 
  -9   2  10       19.73       22.80      4.15 o 
  -8   2  10       74.16       84.22      6.40 o 
  -7   2  10        7.72       10.22      2.49 o 
  -6   2  10        8.67        9.78      2.29 o 
  -5   2  10       64.06       69.94      4.86 o 
  -4   2  10      106.75      107.10      5.17 o 
  -3   2  10       69.90       64.31      4.54 o 
  -2   2  10       40.74       35.48      3.47 o 
  -1   2  10        2.15        2.22      1.40 o 
   0   2  10      196.94      199.65      7.48 o 
   1   2  10      445.76      442.14     10.67 o 
   2   2  10      534.33      498.76     16.42 o 
   3   2  10       22.75       21.56      2.88 o 
   4   2  10      453.79      456.21     11.73 o 
   5   2  10        3.22        4.56      1.92 o 
   6   2  10        4.87        4.21      2.15 o 
   7   2  10       62.43       60.54      6.46 o 
   8   2  10        0.21        1.20      3.06 o 
   9   2  10        7.27        5.63      3.60 o 
  10   2  10      105.77      112.90      9.24 o 
  11   2  10       11.19       23.20      5.61 o 
  12   2  10        8.53        7.67      6.75 o 
  13   2  10       58.10       85.57     14.30 o 
  14   2  10        0.04       -5.88      7.65 o 
 -14   3  10        4.41        4.99      6.83 o 
 -13   3  10       69.04       80.95      9.57 o 
 -12   3  10       62.93       64.72      8.40 o 
 -11   3  10       80.84       78.02      8.76 o 
 -10   3  10        3.79        1.61      3.70 o 
  -9   3  10        8.04        9.65      4.23 o 
  -8   3  10       67.76       66.89      7.36 o 
  -7   3  10        0.00        1.23      2.29 o 
  -6   3  10       49.38       48.27      4.56 o 
  -5   3  10       44.67       42.07      4.23 o 
  -4   3  10     1287.92     1206.58     37.62 o 
  -3   3  10        7.99       13.08      2.57 o 
  -2   3  10       12.73        8.35      2.28 o 
  -1   3  10       36.46       33.73      3.69 o 
   0   3  10      409.44      381.81     11.09 o 
   1   3  10       33.39       34.26      4.04 o 
   2   3  10        0.45        1.75      1.53 o 
   3   3  10       12.17       10.73      2.37 o 
   4   3  10      275.54      265.11      8.26 o 
   5   3  10       96.68       87.17      6.37 o 
   6   3  10      547.97      540.82     15.95 o 
   7   3  10      110.28      101.26      8.47 o 
   8   3  10      424.71      357.27     16.57 o 
   9   3  10       61.16       59.96      7.45 o 
  10   3  10       13.86       13.80      4.85 o 
  11   3  10        6.36        4.34      4.43 o 
  12   3  10        0.31       -2.65      4.38 o 
  13   3  10        8.40       17.18      9.80 o 
 -13   4  10        2.12        4.67      5.66 o 
 -12   4  10       16.34       12.89      5.77 o 
 -11   4  10       30.55       36.00      7.11 o 
 -10   4  10       23.68       25.26      6.07 o 
  -9   4  10       55.56       48.02      7.10 o 
  -8   4  10       57.97       55.65      7.13 o 
  -7   4  10        0.95       -0.65      3.01 o 
  -6   4  10      160.25      161.98      8.36 o 
  -5   4  10      325.64      311.37      9.76 o 
  -4   4  10      212.68      216.15      9.18 o 
  -3   4  10      144.69      141.50      6.70 o 
  -2   4  10        0.32        1.05      1.83 o 
  -1   4  10      288.29      288.16      9.09 o 
   0   4  10       53.94       54.91      4.83 o 
   1   4  10       83.81       82.05      6.18 o 
   2   4  10      248.91      247.36     10.17 o 
   3   4  10       93.26       84.00      5.97 o 
   4   4  10        9.36        9.62      3.08 o 
   5   4  10       65.03       49.12      6.38 o 
   6   4  10      121.32      108.71      9.70 o 
   7   4  10      286.96      256.78     12.92 o 
   8   4  10        2.27        2.17      3.81 o 
   9   4  10        6.10        7.75      4.57 o 
  10   4  10        0.01       -0.40      4.08 o 
  11   4  10        0.04       -2.32      4.13 o 
  12   4  10       10.35       22.42      6.92 o 
  13   4  10        3.65        7.32      8.03 o 
 -12   5  10        0.03        3.92      5.74 o 
 -11   5  10       17.00       17.82      6.54 o 
 -10   5  10       36.97       55.91      8.53 o 
  -9   5  10       77.77       66.25      8.75 o 
  -8   5  10        1.71       -0.19      3.95 o 
  -7   5  10       38.03       47.62      7.38 o 
  -6   5  10      119.65      130.80     10.32 o 
  -5   5  10      347.77      331.43     14.01 o 
  -4   5  10        2.22       -0.15      2.22 o 
  -3   5  10      473.27      436.34     13.01 o 
  -2   5  10       22.37       27.82      4.17 o 
  -1   5  10        0.37        1.17      2.31 o 
   0   5  10       73.38       73.02      5.93 o 
   1   5  10      184.24      197.37      9.16 o 
   2   5  10      109.82       97.52      7.40 o 
   3   5  10        8.05        6.70      2.97 o 
   4   5  10       11.06       14.36      4.44 o 
   5   5  10        1.31       -0.30      2.83 o 
   6   5  10       25.71       19.77      5.32 o 
   7   5  10        9.62       12.65      4.78 o 
   8   5  10       11.33        3.83      4.58 o 
   9   5  10        0.93        1.06      4.28 o 
  10   5  10       41.47       44.15      8.16 o 
  11   5  10        4.44        4.29      5.69 o 
 -10   6  10        1.09       -0.32      5.62 o 
  -9   6  10        0.10       -0.67      4.73 o 
  -8   6  10       14.79       23.34      6.42 o 
  -7   6  10       87.30       84.12      9.64 o 
  -6   6  10        8.58        4.49      4.28 o 
  -5   6  10        4.05        6.66      4.55 o 
  -4   6  10       25.36       16.77      5.08 o 
  -3   6  10      186.00      193.48     10.14 o 
  -2   6  10      128.47      115.89      7.72 o 
  -1   6  10      150.81      168.45      8.77 o 
   0   6  10      364.23      368.42     13.14 o 
   1   6  10        3.58        4.83      3.50 o 
   2   6  10       62.13       55.86      6.58 o 
   3   6  10        0.29       -1.46      3.21 o 
   4   6  10       47.14       49.81      7.36 o 
   5   6  10       36.24       40.65      7.10 o 
   6   6  10        0.28       -1.92      3.58 o 
   7   6  10       41.66       53.23      8.17 o 
   8   6  10        9.84       16.05      6.04 o 
   9   6  10       19.16       21.71      6.95 o 
  -8   7  10        0.10        1.81      5.66 o 
  -7   7  10        2.26        2.76      5.43 o 
  -6   7  10        0.19       -3.10      4.81 o 
  -5   7  10        2.10       -2.91      4.42 o 
  -4   7  10       35.71       41.02      7.76 o 
  -3   7  10        2.52       -1.06      4.59 o 
  -2   7  10        4.24        3.60      4.54 o 
  -1   7  10        0.95       -0.95      3.90 o 
   0   7  10        0.73       -2.36      3.49 o 
   1   7  10        8.47        8.18      5.52 o 
   2   7  10        2.35       -0.68      4.06 o 
   3   7  10        8.67       11.67      5.28 o 
   4   7  10        3.38        0.25      4.42 o 
   5   7  10        0.00        1.59      4.82 o 
   6   7  10        8.06       12.36      5.66 o 
   7   7  10        1.14        0.63      5.39 o 
  -3   8  10        3.12        4.33      9.03 o 
  -2   8  10        0.60       -0.57      6.94 o 
  -1   8  10        7.38        7.51      7.48 o 
   0   8  10        0.27        3.00      8.41 o 
   1   8  10        1.51        1.03      5.70 o 
   2   8  10        2.81        5.01      7.32 o 
 -15   1  11       29.16       20.04     15.19 o 
 -14   1  11        0.68        0.41     11.80 o 
 -13   1  11        1.27        2.88      6.77 o 
 -12   1  11        1.13        6.02      6.18 o 
 -11   1  11       24.22       25.62      5.46 o 
 -10   1  11      181.45      158.16      8.29 o 
  -9   1  11       48.81       47.44      4.86 o 
  -8   1  11        2.15        2.86      2.05 o 
  -7   1  11       16.41       16.83      2.88 o 
  -6   1  11       92.49       95.09      5.48 o 
  -5   1  11      957.58      912.32     25.43 o 
  -4   1  11      617.95      574.93     15.06 o 
  -3   1  11      571.11      509.29     18.98 o 
  -2   1  11        3.60        2.49      1.62 o 
  -1   1  11      108.37       96.94      5.08 o 
   0   1  11      104.82       98.89      5.30 o 
   1   1  11      182.91      159.96      5.99 o 
   2   1  11      151.29      170.81      6.22 o 
   3   1  11        4.77        4.54      1.81 o 
   4   1  11       57.56       58.73      4.46 o 
   5   1  11      232.98      218.34      7.44 o 
   6   1  11      152.06      146.33      6.38 o 
   7   1  11      357.40      367.11      9.98 o 
   8   1  11      230.49      220.94     10.13 o 
   9   1  11      149.45      150.11      8.23 o 
  10   1  11        7.72        9.59      4.39 o 
  11   1  11        3.18        4.13      6.25 o 
  12   1  11       17.91       14.37      7.74 o 
  13   1  11        4.70       12.44      8.38 o 
  14   1  11        8.59        5.62      9.12 o 
 -14   2  11       34.06       33.46      8.94 o 
 -13   2  11        4.06        6.29      5.98 o 
 -12   2  11       16.30       23.90      5.96 o 
 -11   2  11      133.84      123.91      9.96 o 
 -10   2  11      140.01      106.05      9.03 o 
  -9   2  11       18.86       17.05      3.87 o 
  -8   2  11        3.02        4.06      2.70 o 
  -7   2  11      342.65      334.35      9.79 o 
  -6   2  11       73.12       59.28      5.01 o 
  -5   2  11      936.34      907.52     28.84 o 
  -4   2  11     1742.31     1763.79     48.48 o 
  -3   2  11      487.32      480.33     11.98 o 
  -2   2  11      283.93      271.49      8.17 o 
  -1   2  11      327.78      331.62      8.93 o 
   0   2  11      221.48      199.02      6.98 o 
   1   2  11      268.71      262.37     10.49 o 
   2   2  11      251.88      216.88      7.31 o 
   3   2  11      254.88      249.01      7.94 o 
   4   2  11       23.61       19.35      3.00 o 
   5   2  11       83.77       86.31      5.40 o 
   6   2  11     1547.68     1510.63     45.42 o 
   7   2  11      160.28      157.83      9.53 o 
   8   2  11      149.94      140.37      9.48 o 
   9   2  11      218.72      199.52     10.88 o 
  10   2  11        6.15       12.06      4.57 o 
  11   2  11       12.74       16.57      5.32 o 
  12   2  11        1.03       -2.63      6.17 o 
  13   2  11       99.54      137.18     17.96 o 
 -14   3  11        0.51        0.28      7.05 o 
 -13   3  11       22.35       31.98      7.45 o 
 -12   3  11        1.27        4.49      4.84 o 
 -11   3  11        4.82        7.87      4.67 o 
 -10   3  11        7.63       11.44      4.64 o 
  -9   3  11       62.87       59.69      7.55 o 
  -8   3  11       79.18       83.52      8.21 o 
  -7   3  11       51.84       48.42      5.61 o 
  -6   3  11       56.81       59.62      5.23 o 
  -5   3  11       48.70       44.11      4.65 o 
  -4   3  11      850.63      793.09     18.19 o 
  -3   3  11        3.67        4.54      2.25 o 
  -2   3  11      152.09      134.97      6.38 o 
  -1   3  11       24.33       22.02      3.30 o 
   0   3  11      169.37      173.76      7.01 o 
   1   3  11       51.19       49.57      4.51 o 
   2   3  11       59.19       49.17      4.43 o 
   3   3  11       63.66       68.05      5.14 o 
   4   3  11        0.04        1.14      2.00 o 
   5   3  11      208.00      204.02      8.84 o 
   6   3  11      109.46       97.91      8.40 o 
   7   3  11       16.11       19.47      4.80 o 
   8   3  11        2.16        5.36      3.95 o 
   9   3  11        0.85        1.57      3.85 o 
  10   3  11        0.13        1.73      3.98 o 
  11   3  11       13.99       14.14      5.55 o 
  12   3  11        0.07       -0.37      5.03 o 
  13   3  11       25.14       35.96     11.78 o 
 -13   4  11        2.55        0.61      5.57 o 
 -12   4  11        0.89        1.09      5.39 o 
 -11   4  11       24.89       28.38      6.79 o 
 -10   4  11       41.78       35.45      6.92 o 
  -9   4  11       48.27       68.57      8.46 o 
  -8   4  11      206.38      193.10     11.47 o 
  -7   4  11        0.24       -0.67      2.91 o 
  -6   4  11       40.87       43.80      5.50 o 
  -5   4  11        3.57        4.66      2.55 o 
  -4   4  11      414.42      442.63     11.88 o 
  -3   4  11       19.79       21.91      3.72 o 
  -2   4  11      378.04      370.42     10.82 o 
  -1   4  11      414.90      403.10     11.17 o 
   0   4  11      333.48      343.11     10.31 o 
   1   4  11      259.39      245.32     11.54 o 
   2   4  11       25.23       28.27      3.96 o 
   3   4  11      127.73      120.05      7.69 o 
   4   4  11        6.61        4.24      2.70 o 
   5   4  11       16.45       21.64      4.89 o 
   6   4  11       30.06       29.50      5.63 o 
   7   4  11       97.39      112.09     11.06 o 
   8   4  11        4.47        7.86      4.50 o 
   9   4  11        0.17        2.85      4.27 o 
  10   4  11        0.00        0.21      4.16 o 
  11   4  11        7.20        4.84      5.74 o 
  12   4  11       30.94       35.98      8.07 o 
 -11   5  11       27.42       19.58      7.07 o 
 -10   5  11       87.83       83.35     10.25 o 
  -9   5  11        6.25       11.03      5.48 o 
  -8   5  11        0.25        1.76      4.26 o 
  -7   5  11        2.17        6.73      4.49 o 
  -6   5  11        0.07       -1.54      3.56 o 
  -5   5  11       88.36       95.16      9.19 o 
  -4   5  11      100.47      110.96      7.41 o 
  -3   5  11      182.67      175.99      8.38 o 
  -2   5  11       24.75       32.13      4.69 o 
  -1   5  11        4.70        8.15      3.04 o 
   0   5  11       53.44       54.54      5.63 o 
   1   5  11        9.20        6.04      3.10 o 
   2   5  11        1.94        4.25      3.08 o 
   3   5  11       24.58       27.38      4.75 o 
   4   5  11       10.36       11.58      4.32 o 
   5   5  11       70.64       64.94      8.13 o 
   6   5  11       58.19       51.94      7.55 o 
   7   5  11       79.12       83.64      9.42 o 
   8   5  11        3.33        1.69      4.32 o 
   9   5  11        1.16       -0.76      4.62 o 
  10   5  11       12.40       14.44      6.31 o 
  11   5  11        9.73       15.75      7.83 o 
 -10   6  11        0.07       -6.95     11.80 o 
  -9   6  11        7.68       11.90      6.23 o 
  -8   6  11        5.02        6.99      5.49 o 
  -7   6  11       10.88       13.78      5.70 o 
  -6   6  11        4.15        4.27      4.63 o 
  -5   6  11        0.06        0.46      4.22 o 
  -4   6  11        0.00        4.53      4.29 o 
  -3   6  11        5.78        3.16      3.76 o 
  -2   6  11       18.09       16.69      4.07 o 
  -1   6  11        0.62        0.87      2.92 o 
   0   6  11        0.26        0.12      3.61 o 
   1   6  11        6.81        4.45      4.15 o 
   2   6  11      107.91      106.52      9.87 o 
   3   6  11       19.46       21.32      5.58 o 
   4   6  11       33.58       31.28      6.56 o 
   5   6  11       31.42       39.84      7.33 o 
   6   6  11      115.75      101.71     10.52 o 
   7   6  11        5.81        3.40      4.98 o 
   8   6  11       18.45       25.06      7.17 o 
   9   6  11        5.35        4.71      5.88 o 
  -7   7  11       12.16       16.02      6.99 o 
  -6   7  11        0.52       -5.01      5.01 o 
  -5   7  11       23.48       35.33      7.78 o 
  -4   7  11       30.64       38.40      8.21 o 
  -3   7  11        1.70        0.62      5.11 o 
  -2   7  11        4.58        7.24      6.29 o 
  -1   7  11        1.01        1.88      3.72 o 
   0   7  11       25.87       23.99      5.98 o 
   1   7  11        3.72        1.61      4.48 o 
   2   7  11        6.04       11.60      5.68 o 
   3   7  11        5.62        7.19      5.48 o 
   4   7  11        4.80        3.41      5.16 o 
   5   7  11        0.06        0.85      5.28 o 
   6   7  11       13.29       28.81      7.58 o 
 -12   0  12       55.04       65.42     16.88 o 
 -11   0  12        1.55       -1.40      7.48 o 
 -10   0  12        3.95        6.69      5.38 o 
  -9   0  12       29.01       45.99      7.13 o 
  -8   0  12      388.64      367.97     17.77 o 
  -7   0  12       27.92       28.24      5.38 o 
  -6   0  12      291.36      264.28     11.95 o 
  -5   0  12      728.24      648.69     17.85 o 
  -4   0  12     3320.72     3335.78    132.29 o 
  -3   0  12      544.93      561.18     21.63 o 
  -2   0  12      538.71      486.31     22.10 o 
  -1   0  12        4.44        4.65      2.76 o 
   0   0  12       30.93       32.52      4.85 o 
   1   0  12      195.34      178.49      9.08 o 
   2   0  12      731.29      688.96     17.63 o 
   3   0  12     1225.90     1147.93     36.00 o 
   4   0  12       87.34       92.23      7.45 o 
   5   0  12      669.68      641.09     18.00 o 
   6   0  12      158.85      127.61      9.00 o 
   7   0  12       33.34       17.80      4.45 o 
   8   0  12      216.24      232.17     10.55 o 
   9   0  12      110.67      118.31     10.19 o 
  10   0  12        7.44       11.88      6.90 o 
  11   0  12        0.06       -0.54      5.85 o 
  12   0  12      201.89      214.36     17.55 o 
  13   0  12      171.81      238.15     19.69 o 
 -14   1  12        9.65        9.11     13.26 o 
 -13   1  12       11.01        3.03      6.94 o 
 -12   1  12      146.92      152.60     16.09 o 
 -11   1  12        1.88        3.37      4.51 o 
 -10   1  12        4.50        4.58      3.76 o 
  -9   1  12        4.17        8.30      3.26 o 
  -8   1  12      118.73      123.36      7.63 o 
  -7   1  12        5.69        5.73      2.78 o 
  -6   1  12       22.78       24.84      4.03 o 
  -5   1  12      736.61      712.96     15.25 o 
  -4   1  12        0.11        1.04      1.91 o 
  -3   1  12      352.26      330.20     10.22 o 
  -2   1  12       62.16       59.13      4.57 o 
  -1   1  12       50.11       53.91      4.34 o 
   0   1  12       72.85       83.10      5.08 o 
   1   1  12      596.41      570.65     14.69 o 
   2   1  12      149.96      164.74      6.40 o 
   3   1  12       32.95       29.43      3.51 o 
   4   1  12        8.04        7.05      2.18 o 
   5   1  12       66.79       68.98      5.24 o 
   6   1  12      239.74      246.03      8.49 o 
   7   1  12        0.35       -0.92      2.27 o 
   8   1  12        5.22        1.63      2.85 o 
   9   1  12        2.01       -0.61      3.57 o 
  10   1  12        2.07        4.98      4.93 o 
  11   1  12       15.73       31.48      9.23 o 
  12   1  12        0.31       -4.43      6.13 o 
  13   1  12       39.14       43.46     11.84 o 
 -14   2  12        4.31       -0.47      8.49 o 
 -13   2  12        3.53       -3.00      7.08 o 
 -12   2  12        0.75       -0.93      4.95 o 
 -11   2  12       12.17        7.08      4.43 o 
 -10   2  12       68.05       61.48      7.67 o 
  -9   2  12       90.41       82.59      7.23 o 
  -8   2  12        5.11        5.25      3.04 o 
  -7   2  12       26.24       33.00      4.31 o 
  -6   2  12        0.87        0.06      2.01 o 
  -5   2  12      128.15      125.18      6.39 o 
  -4   2  12       18.14       16.78      3.08 o 
  -3   2  12       80.48       75.48      5.43 o 
  -2   2  12        3.82        0.79      1.77 o 
  -1   2  12      223.87      216.07      7.63 o 
   0   2  12       23.34       22.59      3.66 o 
   1   2  12      121.73      122.12      6.02 o 
   2   2  12      193.95      164.34      7.10 o 
   3   2  12      108.24      104.92      6.10 o 
   4   2  12       38.53       43.79      4.46 o 
   5   2  12        0.00        0.07      2.09 o 
   6   2  12      140.08      149.30      8.12 o 
   7   2  12      219.50      206.90     14.06 o 
   8   2  12       33.33       34.32      5.94 o 
   9   2  12        3.10        5.51      4.10 o 
  10   2  12        1.40        6.33      4.46 o 
  11   2  12        1.33       -2.21      4.36 o 
  12   2  12       26.84       21.02      9.27 o 
  13   2  12       13.89       21.13     10.18 o 
 -13   3  12        1.93       -0.47      5.28 o 
 -12   3  12       13.39        6.83      5.20 o 
 -11   3  12       59.28       55.68      8.07 o 
 -10   3  12       10.34        9.98      4.68 o 
  -9   3  12        0.18       -0.32      3.49 o 
  -8   3  12       28.26       24.19      4.82 o 
  -7   3  12       76.43       71.71      6.84 o 
  -6   3  12        0.37        0.19      2.21 o 
  -5   3  12      650.20      649.63     16.11 o 
  -4   3  12      240.61      219.21      8.49 o 
  -3   3  12      395.76      389.05     10.88 o 
  -2   3  12      262.31      248.64      8.74 o 
  -1   3  12      132.23      135.46      6.75 o 
   0   3  12       41.95       48.85      4.82 o 
   1   3  12       53.63       58.11      5.09 o 
   2   3  12      156.30      153.81      7.70 o 
   3   3  12       14.25       14.82      3.14 o 
   4   3  12       39.09       42.02      4.70 o 
   5   3  12      190.62      195.26      8.95 o 
   6   3  12      233.66      216.04     11.08 o 
   7   3  12       15.90        8.97      4.42 o 
   8   3  12      116.72      126.29     10.05 o 
   9   3  12        2.51        1.06      3.85 o 
  10   3  12       29.99       36.21      7.01 o 
  11   3  12        4.37       11.51      5.81 o 
  12   3  12        0.17        0.82      5.75 o 
 -12   4  12       49.29       45.65      8.64 o 
 -11   4  12        0.05       -0.28      4.92 o 
 -10   4  12        0.28        1.61      4.41 o 
  -9   4  12       57.64       63.37      8.41 o 
  -8   4  12       40.12       36.28      6.54 o 
  -7   4  12       20.87       19.37      5.33 o 
  -6   4  12        0.53       -1.15      2.76 o 
  -5   4  12      178.48      197.23      8.73 o 
  -4   4  12      183.47      192.37      8.53 o 
  -3   4  12       16.89       17.03      3.60 o 
  -2   4  12       20.24       20.92      3.91 o 
  -1   4  12        0.14        0.48      2.37 o 
   0   4  12       32.20       26.48      4.28 o 
   1   4  12       30.07       26.99      4.13 o 
   2   4  12      105.37       99.12      6.77 o 
   3   4  12       69.04       64.07      6.54 o 
   4   4  12        4.13        5.80      3.20 o 
   5   4  12      217.06      217.53     11.60 o 
   6   4  12       69.58       61.71      7.74 o 
   7   4  12      157.86      130.12     10.51 o 
   8   4  12        9.79       13.86      4.98 o 
   9   4  12       14.45       13.51      5.10 o 
  10   4  12       34.76       31.20      7.23 o 
  11   4  12       16.99       14.50      6.71 o 
 -11   5  12        3.16       -1.03      5.55 o 
 -10   5  12       13.46       19.19      6.93 o 
  -9   5  12        2.00        3.91      5.37 o 
  -8   5  12       22.56       27.73      6.63 o 
  -7   5  12       69.44       61.41      8.62 o 
  -6   5  12        0.94        0.97      3.90 o 
  -5   5  12       16.90       12.52      4.29 o 
  -4   5  12       24.31       25.30      4.69 o 
  -3   5  12        0.15        0.45      2.90 o 
  -2   5  12        2.36        1.23      2.69 o 
  -1   5  12        1.30        2.26      2.81 o 
   0   5  12        0.00        1.71      2.93 o 
   1   5  12        4.73        6.14      3.00 o 
   2   5  12        0.13       -1.82      2.91 o 
   3   5  12       97.01       99.60      8.20 o 
   4   5  12       13.65       11.09      4.25 o 
   5   5  12        1.10        1.37      3.58 o 
   6   5  12      129.07      139.41     11.46 o 
   7   5  12       15.10       16.89      5.70 o 
   8   5  12        7.32        6.31      5.04 o 
   9   5  12        0.14       -2.24      4.82 o 
  10   5  12        7.29       11.60      6.41 o 
  -9   6  12        0.07        3.13      8.12 o 
  -8   6  12       26.15       27.30      7.55 o 
  -7   6  12       27.56       26.95      7.18 o 
  -6   6  12        0.01       -3.69      4.78 o 
  -5   6  12        9.13        8.51      5.22 o 
  -4   6  12       49.78       47.51      7.86 o 
  -3   6  12       14.50       17.30      5.04 o 
  -2   6  12       15.09       12.96      4.25 o 
  -1   6  12       27.33       26.36      4.99 o 
   0   6  12       35.35       35.24      5.99 o 
   1   6  12        5.40        2.28      3.65 o 
   2   6  12       42.65       39.11      6.97 o 
   3   6  12       20.02       15.89      5.39 o 
   4   6  12       55.13       46.91      7.58 o 
   5   6  12        0.17        0.62      4.10 o 
   6   6  12       64.19       67.60      9.24 o 
   7   6  12        4.07        3.68      5.68 o 
   8   6  12        0.13       -1.90      5.31 o 
  -5   7  12        9.27       10.74      6.33 o 
  -4   7  12        3.85        6.60      6.04 o 
  -3   7  12        0.19        0.37      5.31 o 
  -2   7  12        3.77        2.25      6.59 o 
  -1   7  12       10.39        9.65      5.59 o 
   0   7  12        0.16       -0.25      4.30 o 
   1   7  12        3.32        3.66      4.94 o 
   2   7  12        3.53        4.08      5.51 o 
   3   7  12        1.13        0.68      5.26 o 
   4   7  12        5.77        6.35      5.67 o 
 -14   1  13       41.70       51.64     18.93 o 
 -13   1  13        0.71       -5.40      6.80 o 
 -12   1  13       19.70       18.85      8.67 o 
 -11   1  13        2.48        8.44      4.59 o 
 -10   1  13       63.34       66.09      7.94 o 
  -9   1  13       12.10       10.57      3.95 o 
  -8   1  13        3.86        3.07      3.04 o 
  -7   1  13        0.10       -0.32      2.51 o 
  -6   1  13       26.40       26.61      4.47 o 
  -5   1  13       34.05       33.11      4.67 o 
  -4   1  13      976.19      900.89     38.20 o 
  -3   1  13        4.29        5.21      2.56 o 
  -2   1  13       76.55       70.78      5.96 o 
  -1   1  13      252.15      263.80      9.51 o 
   0   1  13      374.59      354.96     11.88 o 
   1   1  13       15.33       20.10      3.51 o 
   2   1  13      237.56      242.35      9.13 o 
   3   1  13       95.16      100.29      7.33 o 
   4   1  13       45.56       46.97      5.14 o 
   5   1  13       96.09      102.20      7.07 o 
   6   1  13       13.23       14.91      3.36 o 
   7   1  13       73.73       70.74      6.62 o 
   8   1  13      261.78      288.04     12.70 o 
   9   1  13      183.11      170.86     10.69 o 
  10   1  13        7.54        5.92      5.51 o 
  11   1  13       14.18       16.18      7.92 o 
  12   1  13        3.21       -0.62      7.09 o 
 -13   2  13        0.50       -3.78      8.09 o 
 -12   2  13        6.39        7.64      6.02 o 
 -11   2  13       91.08      103.90     11.72 o 
 -10   2  13       49.64       58.94      9.24 o 
  -9   2  13       28.44       23.75      5.49 o 
  -8   2  13        0.12        2.86      3.55 o 
  -7   2  13        6.16        5.41      3.18 o 
  -6   2  13      547.39      548.81     14.77 o 
  -5   2  13      309.22      305.38      9.94 o 
  -4   2  13       93.66       89.72      6.17 o 
  -3   2  13      146.17      153.30      6.97 o 
  -2   2  13       47.16       49.24      4.74 o 
  -1   2  13        8.71        7.70      2.54 o 
   0   2  13      165.74      162.70      7.67 o 
   1   2  13      536.03      488.70     18.57 o 
   2   2  13      177.81      149.76      6.93 o 
   3   2  13      473.68      433.41     11.32 o 
   4   2  13       44.83       39.27      4.53 o 
   5   2  13      116.06      110.88      6.80 o 
   6   2  13       28.40       28.01      4.84 o 
   7   2  13        2.10        5.01      3.85 o 
   8   2  13       83.95       82.08      8.42 o 
   9   2  13       54.33       47.27      7.35 o 
  10   2  13       56.25       58.46      8.02 o 
  11   2  13        8.86       20.20      7.37 o 
  12   2  13      101.36      127.60     17.30 o 
 -12   3  13        3.36        5.51      6.39 o 
 -11   3  13        0.02        2.43      4.81 o 
 -10   3  13       36.44       37.94      7.23 o 
  -9   3  13        0.24        2.21      4.04 o 
  -8   3  13        2.18        0.73      3.32 o 
  -7   3  13      111.79      113.40      8.41 o 
  -6   3  13        5.04        7.27      3.07 o 
  -5   3  13       55.10       81.74      6.41 o 
  -4   3  13       52.28       46.76      5.14 o 
  -3   3  13       20.22       18.42      3.64 o 
  -2   3  13       62.33       61.97      5.62 o 
  -1   3  13        9.08       11.51      3.23 o 
   0   3  13        7.16        5.28      3.29 o 
   1   3  13        7.21        5.47      2.65 o 
   2   3  13       39.28       34.50      4.45 o 
   3   3  13       31.42       32.40      4.43 o 
   4   3  13      115.18      126.38      8.29 o 
   5   3  13        0.53       -0.56      2.87 o 
   6   3  13       57.82       65.42      7.84 o 
   7   3  13       42.16       43.89      6.98 o 
   8   3  13        0.01        2.88      4.07 o 
   9   3  13        1.56        3.83      4.49 o 
  10   3  13        0.36        0.57      4.36 o 
  11   3  13       11.24       12.14      6.43 o 
 -11   4  13        0.40        1.37      5.17 o 
 -10   4  13        3.69        2.11      5.09 o 
  -9   4  13        2.50        6.12      4.70 o 
  -8   4  13        0.85       -0.15      4.14 o 
  -7   4  13       23.23       21.35      5.62 o 
  -6   4  13       58.69       55.30      6.69 o 
  -5   4  13        0.27        0.91      2.85 o 
  -4   4  13      295.64      297.82     10.78 o 
  -3   4  13        2.91        2.23      2.73 o 
  -2   4  13       27.68       32.69      4.71 o 
  -1   4  13        4.09        3.66      2.75 o 
   0   4  13        5.06        1.16      3.13 o 
   1   4  13       74.98       75.19      6.45 o 
   2   4  13        9.42       11.14      3.45 o 
   3   4  13        0.57        1.35      2.89 o 
   4   4  13        0.00        0.38      3.16 o 
   5   4  13       30.98       31.83      6.13 o 
   6   4  13       76.89       76.82      8.83 o 
   7   4  13        7.45       10.75      5.09 o 
   8   4  13       12.91       12.36      5.27 o 
   9   4  13        3.11       13.04      5.82 o 
  10   4  13        0.02       -2.02      5.33 o 
 -10   5  13        3.90        3.55      5.72 o 
  -9   5  13        0.49       -1.23      4.95 o 
  -8   5  13        7.46        2.98      5.08 o 
  -7   5  13        0.05       -2.32      3.76 o 
  -6   5  13       77.37       67.63      8.82 o 
  -5   5  13        8.82       10.81      4.33 o 
  -4   5  13      110.89      108.68      7.98 o 
  -3   5  13       10.39       10.35      3.76 o 
  -2   5  13       23.29       24.80      4.69 o 
  -1   5  13       11.25        8.04      3.61 o 
   0   5  13       33.73       40.77      5.45 o 
   1   5  13        2.01        1.21      3.22 o 
   2   5  13        2.71        3.49      3.33 o 
   3   5  13       17.52       19.59      5.23 o 
   4   5  13        5.78        9.27      4.68 o 
   5   5  13        0.35       -3.31      3.31 o 
   6   5  13       52.00       48.96      7.90 o 
   7   5  13        0.63        1.30      4.64 o 
   8   5  13       15.14       16.27      6.72 o 
   9   5  13        5.43        3.25      5.83 o 
  -7   6  13       31.35       32.84      8.07 o 
  -6   6  13       12.44       10.65      6.16 o 
  -5   6  13       56.15       52.00      8.50 o 
  -4   6  13        0.85       -0.28      4.83 o 
  -3   6  13       11.15       10.57      4.70 o 
  -2   6  13       17.27       18.91      4.77 o 
  -1   6  13       61.28       69.75      7.27 o 
   0   6  13        1.25        5.48      4.06 o 
   1   6  13        1.71        2.11      3.59 o 
   2   6  13        0.78       -0.15      3.79 o 
   3   6  13       14.71       14.64      5.64 o 
   4   6  13        4.35        3.24      4.88 o 
   5   6  13        8.42       13.12      5.99 o 
   6   6  13       47.22       62.19      9.50 o 
  -3   7  13        0.86       -1.74      5.49 o 
  -2   7  13        0.01        1.23      6.37 o 
  -1   7  13        1.78        6.07      5.39 o 
   0   7  13        1.48        2.04      4.92 o 
   1   7  13        5.35        9.18      6.31 o 
   2   7  13        2.88        0.44      6.09 o 
 -12   0  14       43.43       58.71     17.35 o 
 -11   0  14        5.99        1.87      8.82 o 
 -10   0  14        0.00        2.15      5.50 o 
  -9   0  14      333.85      334.35     19.97 o 
  -8   0  14      400.29      368.76     20.57 o 
  -7   0  14       24.21       27.77      7.69 o 
  -6   0  14      359.33      363.26     19.85 o 
  -5   0  14        6.88        6.18      4.83 o 
  -4   0  14       14.29       12.47      5.99 o 
  -3   0  14      243.29      230.84     15.69 o 
  -2   0  14      225.23      211.08     14.75 o 
  -1   0  14      339.68      355.83     18.66 o 
   0   0  14       87.89       73.39     10.50 o 
   1   0  14       21.09        7.43      4.81 o 
   2   0  14     1342.65     1171.56     33.33 o 
   3   0  14      325.84      338.46     18.56 o 
   4   0  14        3.74       10.51      5.35 o 
   5   0  14       49.08       38.95      8.53 o 
   6   0  14        0.87        2.26      5.00 o 
   7   0  14       59.24       60.35     10.40 o 
   8   0  14       55.95       56.93     10.45 o 
 -13   1  14        4.17       10.28     12.50 o 
 -12   1  14        7.25        2.45     10.22 o 
 -11   1  14       81.79       77.60     10.24 o 
 -10   1  14        0.11        2.43      4.63 o 
  -9   1  14       35.68       51.63      7.27 o 
  -8   1  14       31.49       22.01      4.89 o 
  -7   1  14       29.49       28.50      5.02 o 
  -6   1  14       72.71       87.23      7.19 o 
  -5   1  14      109.09      112.80      7.82 o 
  -4   1  14      152.02      133.36      8.23 o 
  -3   1  14       52.33       47.69      5.53 o 
  -2   1  14       20.14       19.78      3.86 o 
  -1   1  14       24.47       21.72      4.03 o 
   0   1  14      120.70      111.99      7.85 o 
   1   1  14      150.35      154.61      8.01 o 
   2   1  14       16.88       19.78      3.95 o 
   3   1  14       36.87       33.89      4.86 o 
   4   1  14        9.05        7.89      3.29 o 
   5   1  14        0.00        0.81      2.69 o 
   6   1  14       74.12       67.28      6.69 o 
   7   1  14        6.84       10.50      4.54 o 
   8   1  14       11.23       11.38      5.87 o 
   9   1  14       46.24       52.64      8.98 o 
  10   1  14       39.90       51.69     11.21 o 
  11   1  14        0.04       -9.52      9.52 o 
  12   1  14       11.68       22.96     17.41 o 
 -12   2  14        0.01       -2.19      5.81 o 
 -11   2  14        0.83       -2.75      5.10 o 
 -10   2  14       23.57       25.55      6.97 o 
  -9   2  14        5.56        4.28      4.13 o 
  -8   2  14        1.09        1.50      3.75 o 
  -7   2  14        0.08        1.00      3.11 o 
  -6   2  14      126.88      119.13      8.36 o 
  -5   2  14      376.23      355.70     12.46 o 
  -4   2  14      108.05       94.93      7.49 o 
  -3   2  14      221.36      197.86      9.68 o 
  -2   2  14       42.41       47.05      5.54 o 
  -1   2  14        4.11        2.09      2.62 o 
   0   2  14        1.82        2.95      2.80 o 
   1   2  14       49.66       38.01      5.20 o 
   2   2  14       18.50       19.85      4.13 o 
   3   2  14       21.13       23.99      4.59 o 
   4   2  14        0.09       -1.23      2.42 o 
   5   2  14       12.53       14.27      3.61 o 
   6   2  14        4.45        2.69      3.50 o 
   7   2  14       43.95       46.23      7.02 o 
   8   2  14        5.17        2.59      4.07 o 
   9   2  14        8.30        9.05      4.99 o 
  10   2  14        0.32        0.33      4.91 o 
  11   2  14        1.50        1.33      6.33 o 
 -12   3  14        6.23        6.92      7.31 o 
 -11   3  14        1.86       -2.50      5.57 o 
 -10   3  14        1.31       -4.80      4.80 o 
  -9   3  14        0.23        2.58      5.26 o 
  -8   3  14       22.83       18.76      5.54 o 
  -7   3  14        0.19        1.88      3.61 o 
  -6   3  14       67.56       58.75      6.12 o 
  -5   3  14       76.39       69.16      6.36 o 
  -4   3  14      146.94      146.35      8.28 o 
  -3   3  14      100.02      113.98      7.40 o 
  -2   3  14       46.29       47.39      5.33 o 
  -1   3  14        0.06       -0.05      2.51 o 
   0   3  14        6.11        7.23      3.00 o 
   1   3  14       25.39       31.10      4.50 o 
   2   3  14       82.42       71.69      6.19 o 
   3   3  14       55.03       40.67      5.14 o 
   4   3  14        6.45        2.57      3.28 o 
   5   3  14       27.10       21.26      4.79 o 
   6   3  14        6.34        5.85      4.25 o 
   7   3  14       65.78       82.62      9.19 o 
   8   3  14        0.54        0.23      4.37 o 
   9   3  14       19.26       16.68      5.94 o 
  10   3  14       12.19       11.15      6.35 o 
 -10   4  14        8.46        6.58      5.85 o 
  -9   4  14        0.37       -0.19      4.84 o 
  -8   4  14       22.91       29.40      6.57 o 
  -7   4  14       12.00       19.72      5.85 o 
  -6   4  14      157.79      147.55     10.01 o 
  -5   4  14        0.02       -2.85      2.85 o 
  -4   4  14        7.60        6.13      3.26 o 
  -3   4  14        1.52       -0.77      2.75 o 
  -2   4  14        5.95        6.37      3.21 o 
  -1   4  14       51.14       51.18      5.91 o 
   0   4  14       28.02       33.89      5.03 o 
   1   4  14       34.33       36.81      5.08 o 
   2   4  14      351.47      328.91     20.92 o 
   3   4  14        2.91        4.07      3.42 o 
   4   4  14       73.96       68.91      7.40 o 
   5   4  14        4.35        2.47      4.29 o 
   6   4  14       70.36       78.03      9.22 o 
   7   4  14       12.17       17.82      5.74 o 
   8   4  14        3.99        1.39      4.93 o 
   9   4  14       19.36       19.45      7.14 o 
  -9   5  14       25.97       28.66      7.61 o 
  -8   5  14       12.74        7.48      5.91 o 
  -7   5  14       17.39       18.71      6.40 o 
  -6   5  14        1.10        0.36      4.98 o 
  -5   5  14       61.43       70.93      7.99 o 
  -4   5  14       20.32       20.66      4.81 o 
  -3   5  14       10.98       11.58      4.18 o 
  -2   5  14        6.72        8.03      3.69 o 
  -1   5  14        0.90        0.89      3.18 o 
   0   5  14       53.84       58.94      7.16 o 
   1   5  14        0.72        1.64      3.53 o 
   2   5  14        0.40        0.99      3.36 o 
   3   5  14        0.12        1.54      3.94 o 
   4   5  14       56.92       48.47      7.67 o 
   5   5  14        0.45       -1.06      4.11 o 
   6   5  14       26.71       24.23      6.93 o 
   7   5  14       20.01       18.86      6.93 o 
   8   5  14        0.03       -1.37      5.51 o 
  -6   6  14        1.57        3.00      6.05 o 
  -5   6  14       90.17       91.01     11.09 o 
  -4   6  14        2.12        1.48      5.58 o 
  -3   6  14        7.71        8.38      5.00 o 
  -2   6  14        0.53        1.46      4.07 o 
  -1   6  14        9.58       11.87      5.47 o 
   0   6  14        2.96        2.36      4.00 o 
   1   6  14        1.14        3.72      4.47 o 
   2   6  14        0.38       -1.15      4.52 o 
   3   6  14       12.22       11.01      6.06 o 
   4   6  14        1.97        1.07      5.30 o 
   5   6  14        3.09        5.18      5.75 o 
 -12   1  15       13.29       12.09     13.49 o 
 -11   1  15        0.40        4.25      5.68 o 
 -10   1  15       17.94       19.44      6.59 o 
  -9   1  15        2.39        4.42      4.36 o 
  -8   1  15       59.77       68.56      8.29 o 
  -7   1  15       14.03       18.25      5.12 o 
  -6   1  15        5.28        3.65      3.69 o 
  -5   1  15      198.60      170.85     10.67 o 
  -4   1  15      166.87      179.48     10.46 o 
  -3   1  15        4.58        4.09      3.31 o 
  -2   1  15       21.77       21.26      4.88 o 
  -1   1  15      147.46      142.28      9.91 o 
   0   1  15      184.40      187.56     10.30 o 
   1   1  15      193.80      188.27     10.44 o 
   2   1  15      232.88      210.46     11.00 o 
   3   1  15       33.09       25.86      5.43 o 
   4   1  15       12.76       18.79      4.92 o 
   5   1  15      176.81      162.81     11.78 o 
   6   1  15       12.79       13.81      4.93 o 
   7   1  15       93.34      101.78     13.60 o 
   8   1  15        1.26        1.36      6.00 o 
   9   1  15       18.26       25.44      9.04 o 
 -11   2  15        0.75       -2.78      6.18 o 
 -10   2  15       32.34       26.35     10.64 o 
  -9   2  15      117.08      142.31     11.37 o 
  -8   2  15        0.01       -2.16      3.92 o 
  -7   2  15       17.85       22.03      4.91 o 
  -6   2  15      104.94      117.06      8.72 o 
  -5   2  15       84.34       83.79      7.59 o 
  -4   2  15       16.04       17.37      4.46 o 
  -3   2  15       39.05       34.03      5.31 o 
  -2   2  15       12.71       17.73      4.39 o 
  -1   2  15        7.23       10.94      4.12 o 
   0   2  15        0.76       -1.20      2.77 o 
   1   2  15      373.99      309.40     13.50 o 
   2   2  15       27.22       30.00      4.99 o 
   3   2  15      348.74      309.95     11.86 o 
   4   2  15       58.98       58.97      6.60 o 
   5   2  15        1.52        1.28      3.66 o 
   6   2  15        0.23       -1.89      3.57 o 
   7   2  15       29.44       31.61      7.58 o 
   8   2  15       63.51       67.27     10.27 o 
   9   2  15        1.01       -1.94      5.75 o 
  10   2  15        0.83       -0.12      6.38 o 
 -11   3  15       12.19       13.96      7.78 o 
 -10   3  15       58.30       60.15     10.96 o 
  -9   3  15        7.03       10.17      6.66 o 
  -8   3  15       54.55       63.56      8.45 o 
  -7   3  15        3.87        2.62      3.98 o 
  -6   3  15        1.69        4.06      3.47 o 
  -5   3  15      106.86      105.92      8.57 o 
  -4   3  15       91.85      102.33      8.54 o 
  -3   3  15       15.79       17.84      4.47 o 
  -2   3  15        2.77        0.15      2.98 o 
  -1   3  15       66.27       67.91      7.23 o 
   0   3  15        0.13        0.18      2.93 o 
   1   3  15      114.66      118.71      8.73 o 
   2   3  15      111.56      112.93      8.59 o 
   3   3  15       46.97       46.01      5.67 o 
   4   3  15        5.23        4.00      3.73 o 
   5   3  15       18.41       13.89      4.41 o 
   6   3  15        4.14        2.63      4.49 o 
   7   3  15        1.00        3.87      4.46 o 
   8   3  15        0.00        1.17      4.77 o 
   9   3  15       21.98       25.73      7.31 o 
  -9   4  15       16.47       28.16      8.71 o 
  -8   4  15       13.19       17.45      7.42 o 
  -7   4  15        1.03        3.00      5.50 o 
  -6   4  15       73.93       75.53      8.20 o 
  -5   4  15       14.30       15.64      4.44 o 
  -4   4  15       41.77       43.57      6.13 o 
  -3   4  15        0.17        0.56      3.05 o 
  -2   4  15        2.50        3.56      3.36 o 
  -1   4  15        3.17        3.53      3.35 o 
   0   4  15       17.18       23.57      4.60 o 
   1   4  15        0.01        4.10      3.31 o 
   2   4  15       84.35       91.60      8.32 o 
   3   4  15        1.95        2.63      3.54 o 
   4   4  15        5.40        8.08      4.31 o 
   5   4  15       19.22       11.58      5.37 o 
   6   4  15        1.14        7.72      5.36 o 
   7   4  15        5.47       10.85      5.84 o 
   8   4  15        3.10        2.88      5.88 o 
  -7   5  15        3.49        2.51      5.57 o 
  -6   5  15        6.85        7.82      6.09 o 
  -5   5  15       80.13       77.98      8.79 o 
  -4   5  15        3.94        2.46      3.92 o 
  -3   5  15       20.51       20.75      5.00 o 
  -2   5  15        3.53        0.18      3.68 o 
  -1   5  15       33.99       41.02      6.64 o 
   0   5  15       79.54       81.92      7.61 o 
   1   5  15       14.20        8.63      4.41 o 
   2   5  15       16.39       17.90      5.03 o 
   3   5  15        5.47        5.06      4.64 o 
   4   5  15        8.15        9.73      5.44 o 
   5   5  15       15.45       18.87      6.65 o 
   6   5  15        3.68        4.23      5.64 o 
  -4   6  15        8.61       12.11      6.86 o 
  -3   6  15       55.74       64.44      8.78 o 
  -2   6  15        1.41       -0.18      4.49 o 
  -1   6  15        1.02        0.63      5.10 o 
   0   6  15        0.02       -1.06      4.76 o 
   1   6  15        0.01        0.23      4.72 o 
   2   6  15       14.76       14.33      6.40 o 
   3   6  15       12.46       13.09      7.48 o 
 -11   0  16       23.87       10.87     13.67 o 
 -10   0  16       51.07       69.18     13.00 o 
  -9   0  16       14.58       20.73      8.77 o 
  -8   0  16      284.57      313.61     20.67 o 
  -7   0  16       90.49      102.45     18.17 o 
  -6   0  16       86.29       78.68     12.47 o 
  -5   0  16       16.03       18.17      7.51 o 
  -4   0  16       18.96       14.59      7.00 o 
  -3   0  16      317.15      315.06     19.70 o 
  -2   0  16       76.27       71.83     11.69 o 
  -1   0  16        2.10        5.86      5.72 o 
   0   0  16       55.06       40.07      8.87 o 
   1   0  16      293.66      255.10     17.72 o 
   2   0  16      178.29      133.17     14.47 o 
   3   0  16        1.03       -2.06      4.79 o 
   4   0  16       10.33        9.27      6.44 o 
   5   0  16        2.20       -0.57      5.55 o 
   6   0  16      101.94       81.34     12.80 o 
   7   0  16        1.67        3.07      6.45 o 
   8   0  16      247.98      255.68     27.05 o 
 -11   1  16       29.95       34.14      9.64 o 
 -10   1  16        0.15        2.30      5.95 o 
  -9   1  16       74.39       88.49      9.73 o 
  -8   1  16       23.27       22.45      5.85 o 
  -7   1  16      124.28      128.79     10.67 o 
  -6   1  16       47.51       51.41      7.40 o 
  -5   1  16       34.76       25.84      5.61 o 
  -4   1  16       12.30       12.74      4.68 o 
  -3   1  16      108.54      111.48      9.72 o 
  -2   1  16       55.01       54.60      7.41 o 
  -1   1  16       10.06       14.51      4.64 o 
   0   1  16        1.06        2.00      3.62 o 
   1   1  16       96.09       90.57      8.94 o 
   2   1  16        2.95        1.28      3.59 o 
   3   1  16        9.34        6.96      4.26 o 
   4   1  16        0.17        2.02      3.98 o 
   5   1  16       20.88       28.56      6.12 o 
   6   1  16        0.04        1.43      4.00 o 
   7   1  16       57.87       65.16     10.03 o 
   8   1  16       19.77       19.36      9.02 o 
   9   1  16        0.17       -1.05     10.22 o 
 -10   2  16       13.64       26.15     10.02 o 
  -9   2  16        5.03        8.94      6.04 o 
  -8   2  16        5.72        3.24      5.08 o 
  -7   2  16       19.09       25.49      6.04 o 
  -6   2  16        0.25        2.22      3.74 o 
  -5   2  16       13.79       14.37      4.91 o 
  -4   2  16       23.45       26.38      5.02 o 
  -3   2  16       25.34       34.45      5.85 o 
  -2   2  16       19.08       23.37      4.93 o 
  -1   2  16       17.95       20.39      4.74 o 
   0   2  16       70.66       64.09      7.01 o 
   1   2  16      104.40      105.69      8.45 o 
   2   2  16        0.50       -0.70      3.19 o 
   3   2  16       25.07       22.74      4.96 o 
   4   2  16       47.61       43.79      6.20 o 
   5   2  16        0.68        1.79      4.17 o 
   6   2  16        2.16        1.82      4.57 o 
   7   2  16        6.31        9.48      6.23 o 
   8   2  16        0.05        3.80      6.29 o 
   9   2  16        6.46        0.78      8.08 o 
 -10   3  16       51.47       60.69     20.50 o 
  -9   3  16       82.94       96.76     12.89 o 
  -8   3  16        5.33        6.83      5.56 o 
  -7   3  16        3.16        6.64      4.87 o 
  -6   3  16       89.63       95.79      8.71 o 
  -5   3  16        1.38        2.44      3.85 o 
  -4   3  16        2.39        0.27      3.50 o 
  -3   3  16        0.21       -0.34      3.24 o 
  -2   3  16       21.78       20.90      5.06 o 
  -1   3  16        4.48        9.61      4.03 o 
   0   3  16        1.22        1.83      3.33 o 
   1   3  16      256.43      251.28     11.55 o 
   2   3  16       50.20       57.29      7.00 o 
   3   3  16        1.83        0.51      3.75 o 
   4   3  16        9.22        6.21      4.66 o 
   5   3  16        2.41        4.11      4.54 o 
   6   3  16        3.54        2.90      5.77 o 
   7   3  16       44.47       54.91     10.06 o 
   8   3  16       73.59       80.57     12.14 o 
  -8   4  16       25.73       25.66      8.59 o 
  -7   4  16        1.96        2.04      6.20 o 
  -6   4  16        3.47        1.18      4.55 o 
  -5   4  16      119.76      135.54     10.26 o 
  -4   4  16       39.40       46.84      7.08 o 
  -3   4  16        6.83        5.49      4.09 o 
  -2   4  16       11.20       11.84      4.83 o 
  -1   4  16        6.28        5.30      4.09 o 
   0   4  16        2.06       -1.91      3.49 o 
   1   4  16       25.55       27.37      5.65 o 
   2   4  16       68.18       64.28      7.62 o 
   3   4  16       13.87       24.28      5.40 o 
   4   4  16        1.06        1.96      4.80 o 
   5   4  16       21.74       27.81      6.90 o 
   6   4  16       44.67       51.73      8.89 o 
   7   4  16       43.01       57.23      9.68 o 
  -6   5  16        0.56        1.60      6.79 o 
  -5   5  16       37.97       33.92      6.99 o 
  -4   5  16       25.72       28.30      5.90 o 
  -3   5  16        1.98        0.33      4.07 o 
  -2   5  16       11.67       12.54      4.85 o 
  -1   5  16       13.58       23.27      5.52 o 
   0   5  16        0.48       -0.35      4.21 o 
   1   5  16        5.00        6.13      4.71 o 
   2   5  16       51.85       63.92      8.38 o 
   3   5  16       81.60       89.88     10.46 o 
   4   5  16       40.97       50.93      8.89 o 
 -10   1  17       53.37       68.44     11.60 o 
  -9   1  17       37.23       48.24      9.94 o 
  -8   1  17       33.20       36.69      7.54 o 
  -7   1  17        9.03       11.80      5.07 o 
  -6   1  17       18.72       11.98      4.94 o 
  -5   1  17       62.15       83.69      9.40 o 
  -4   1  17      225.84      242.43     13.06 o 
  -3   1  17       18.73       16.70      5.04 o 
  -2   1  17        9.38       16.78      5.03 o 
  -1   1  17       97.28       90.99      9.37 o 
   0   1  17        0.26        0.48      3.60 o 
   1   1  17       39.06       31.37      6.28 o 
   2   1  17       15.19       14.42      5.15 o 
   3   1  17        2.26        5.63      4.41 o 
   4   1  17       19.82       28.65      6.35 o 
   5   1  17       40.67       45.29      7.58 o 
   6   1  17       30.38       39.14      8.74 o 
   7   1  17        5.24        8.52      6.50 o 
   8   1  17       43.76       48.26     12.45 o 
  -9   2  17        5.66        7.85      7.16 o 
  -8   2  17      106.49      128.43     13.83 o 
  -7   2  17       16.87       17.10      5.76 o 
  -6   2  17       83.35       85.40      9.58 o 
  -5   2  17       35.98       34.50      6.94 o 
  -4   2  17        1.48        1.23      3.74 o 
  -3   2  17       57.82       80.92      9.23 o 
  -2   2  17       11.11        9.42      4.72 o 
  -1   2  17        0.00        0.47      3.97 o 
   0   2  17        0.41        1.63      3.71 o 
   1   2  17        9.18       17.92      5.47 o 
   2   2  17       29.71       24.89      6.16 o 
   3   2  17       11.12       12.32      5.14 o 
   4   2  17       44.75       49.19      7.76 o 
   5   2  17      139.40      159.09     14.16 o 
   6   2  17        8.49        8.17      6.12 o 
   7   2  17      135.35      165.12     18.56 o 
   8   2  17       14.58       11.10      9.04 o 
  -8   3  17        2.75        4.63      5.58 o 
  -7   3  17        1.80        4.06      5.19 o 
  -6   3  17        0.01        1.24      4.02 o 
  -5   3  17       60.89       69.38      8.33 o 
  -4   3  17        0.94        1.57      3.67 o 
  -3   3  17       16.16       16.84      5.16 o 
  -2   3  17       32.78       40.97      6.63 o 
  -1   3  17        1.73        2.48      3.96 o 
   0   3  17        9.23       13.93      4.76 o 
   1   3  17        0.01       -2.52      3.48 o 
   2   3  17       10.23       11.24      4.54 o 
   3   3  17       33.25       42.88      7.74 o 
   4   3  17       34.40       32.93      7.28 o 
   5   3  17        1.26       -0.92      5.68 o 
   6   3  17        4.54       -1.33      5.79 o 
   7   3  17       17.08       17.92      8.42 o 
  -6   4  17        0.74        0.20      5.29 o 
  -5   4  17        0.03       -0.17      4.65 o 
  -4   4  17       14.48       19.99      5.87 o 
  -3   4  17       73.96       91.22      9.32 o 
  -2   4  17       68.32       91.13      9.19 o 
  -1   4  17        5.04        6.36      4.47 o 
   0   4  17        2.42        0.70      4.32 o 
   1   4  17        7.60        5.45      4.73 o 
   2   4  17       12.25        9.15      5.54 o 
   3   4  17       37.12       37.32      7.78 o 
   4   4  17        5.68        2.96      6.44 o 
   5   4  17       10.92        7.57      7.11 o 
  -2   5  17        4.03        7.92      5.98 o 
  -1   5  17        7.04        6.22      5.34 o 
   0   5  17       40.83       46.31      8.83 o 
   1   5  17       15.63       21.08      6.93 o 
  -9   0  18       15.06       27.92     15.48 o 
  -8   0  18       47.20       61.68     13.51 o 
  -7   0  18       30.34       37.91     11.03 o 
  -6   0  18       20.61       29.66      9.60 o 
  -5   0  18       48.08       54.53     11.83 o 
  -4   0  18       54.11       59.69     11.83 o 
  -3   0  18       79.79      101.09     14.62 o 
  -2   0  18      105.56      124.75     15.51 o 
  -1   0  18       39.34       37.77     10.06 o 
   0   0  18        4.68        1.68      8.73 o 
   1   0  18       47.04       68.08     12.49 o 
   2   0  18       79.66       74.21     12.99 o 
   3   0  18        0.10        2.72      6.43 o 
   4   0  18       31.40       26.42      9.76 o 
   5   0  18       16.84       24.00      9.99 o 
   6   0  18      240.61      300.55     22.05 o 
   7   0  18       38.71       58.82     18.58 o 
  -8   1  18        1.89        1.11      5.44 o 
  -7   1  18        0.90        1.95      5.20 o 
  -6   1  18       25.21       36.99      7.68 o 
  -5   1  18        0.04        1.20      4.16 o 
  -4   1  18       43.17       39.43      7.42 o 
  -3   1  18       46.06       53.40      8.03 o 
  -2   1  18       75.95       86.45      9.69 o 
  -1   1  18       66.28       71.62      9.09 o 
   0   1  18       16.79       20.07      5.77 o 
   1   1  18        4.92        7.18      4.69 o 
   2   1  18        1.48       -0.59      4.34 o 
   3   1  18        0.10        4.27      4.74 o 
   4   1  18        0.41        0.58      4.70 o 
   5   1  18       70.16       85.95     10.19 o 
   6   1  18       53.56       59.49     10.56 o 
   7   1  18       26.43       29.78      8.85 o 
  -8   2  18        4.70       12.63      7.38 o 
  -7   2  18       27.62       25.35      6.91 o 
  -6   2  18       12.42       14.30      6.15 o 
  -5   2  18        8.03        5.72      5.14 o 
  -4   2  18       77.71       82.76      9.98 o 
  -3   2  18        0.26       -0.96      4.03 o 
  -2   2  18       81.31       79.71      9.57 o 
  -1   2  18        3.07        6.93      4.70 o 
   0   2  18        4.64        5.10      4.62 o 
   1   2  18        3.67        2.12      4.54 o 
   2   2  18       22.52       22.42      6.29 o 
   3   2  18       41.91       50.19      8.19 o 
   4   2  18       85.74       85.76     10.27 o 
   5   2  18        0.11        2.56      5.97 o 
   6   2  18        4.28        2.34      8.32 o 
  -6   3  18       48.50       55.05      8.76 o 
  -5   3  18       29.08       36.65      8.01 o 
  -4   3  18        0.58       -0.62      4.66 o 
  -3   3  18       77.99       92.98     10.49 o 
  -2   3  18        2.74        0.76      4.59 o 
  -1   3  18        1.16        1.70      4.99 o 
   0   3  18       18.04        7.01      5.27 o 
   1   3  18       27.25       41.01      7.90 o 
   2   3  18        0.82       -0.72      5.06 o 
   3   3  18       14.34       20.09      7.81 o 
   4   3  18        0.59        6.83      6.72 o 
   5   3  18        7.32        8.09      8.96 o 
  -4   4  18      135.50      153.17     27.22 o 
  -3   4  18        0.92       -3.37      4.89 o 
  -2   4  18       11.00       14.89      6.14 o 
  -1   4  18        2.21        3.32      5.03 o 
   0   4  18        4.63        4.41      5.19 o 
   1   4  18       40.55       46.04      8.60 o 
   2   4  18        0.46        0.35      5.38 o 
  -6   1  19       64.47       74.78     10.19 o 
  -5   1  19        5.33        4.00      5.50 o 
  -4   1  19        0.17       -2.47      4.69 o 
  -3   1  19       43.66       45.69      8.12 o 
  -2   1  19        0.22       -2.72      4.49 o 
  -1   1  19        4.77        3.62      5.14 o 
   0   1  19       55.10       45.47      8.01 o 
   1   1  19        9.16        6.91      5.18 o 
   2   1  19        5.29       12.49      6.00 o 
   3   1  19        9.74       12.88      5.93 o 
   4   1  19       13.71       12.79      6.43 o 
   5   1  19        0.00       -1.22      5.40 o 
  -5   2  19       27.40       37.18      8.18 o 
  -4   2  19       68.97       70.16     10.12 o 
  -3   2  19       21.26       24.96      7.23 o 
  -2   2  19       38.83       53.72      8.86 o 
  -1   2  19       21.62       22.80      6.69 o 
   0   2  19        1.68       -1.60      4.90 o 
   1   2  19       26.10       25.95      7.00 o 
   2   2  19        0.79        3.01      5.52 o 
   3   2  19        9.39        9.02      6.03 o 
   4   2  19        2.83        4.80      6.85 o 
  -3   3  19       31.06       36.99      8.43 o 
  -2   3  19        6.47        9.06      6.12 o 
  -1   3  19        2.88        2.70      5.57 o 
   0   3  19       14.57       13.41      6.36 o 
   1   3  19       48.53       60.41      9.48 o 
   2   3  19        2.46        3.68     11.10 o 
  -4   0  20        0.00       -3.15      8.76 o 
  -3   0  20       58.46       87.59     15.49 o 
  -2   0  20       38.41       40.62     11.74 o 
  -1   0  20       64.38       78.16     14.98 o 
   0   0  20        3.81       10.63      8.41 o 
   1   0  20        0.01        2.90      8.03 o 
   2   0  20       33.34       33.14     11.41 o 
  -3   1  20        5.04       11.84      5.98 o 
  -2   1  20       11.91       14.93      6.40 o 
  -1   1  20       11.59       15.00      6.35 o 
   0   1  20       13.00       12.83      6.43 o 
   1   1  20        0.55        1.53      5.37 o 
   2   1  20        4.87        5.78     11.74 o 
                                                 
